# Supplementary material for: Mapping Hot Spots and Global Research Trends in Exergaming Between 1997 and 2024: Bibliometric Analysis
Source: Interact J Med Res. 2025 Aug 25;14:e66738. doi: 10.2196/66738 (PMC12377698; doi:10.2196/66738)
Supplement: Multimedia Appendix 2 [file ijmr-v14-e66738-s002.xls]

## Sheet: savedrecs
Publication Type	Authors	Book Authors	Book Editors	Book Group Authors	Author Full Names	Book Author Full Names	Group Authors	Article Title	Source Title	Book Series Title	Book Series Subtitle	Language	Document Type	Conference Title	Conference Date	Conference Location	Conference Sponsor	Conference Host	Author Keywords	Keywords Plus	Abstract	Addresses	Affiliations	Reprint Addresses	Email Addresses	Researcher Ids	ORCIDs	Funding Orgs	Funding Name Preferred	Funding Text	Cited References	Cited Reference Count	Times Cited, WoS Core	Times Cited, All Databases	180 Day Usage Count	Since 2013 Usage Count	Publisher	Publisher City	Publisher Address	ISSN	eISSN	ISBN	Journal Abbreviation	Journal ISO Abbreviation	Publication Date	Publication Year	Volume	Issue	Part Number
J	Abbas, RL; Cooreman, D; Al Sultan, H; El Nayal, M; Saab, IM; El Khatib, A				Abbas, Rami L.; Cooreman, Didier; Al Sultan, Hala; El Nayal, Mayssah; Saab, Ibtissam M.; El Khatib, Ayman			The Effect of Adding Virtual Reality Training on Traditional Exercise Program on Balance and Gait in Unilateral, Traumatic Lower Limb Amputee	GAMES FOR HEALTH JOURNAL			English	Article						Virtual reality; Lower limb amputee; Traumatic; Balance; Gait		Objective: Lower limb amputation is common in war combat and armed conflict as well as in traumatic settings and presents a challenge for health care providers. The incorporation of advanced technologies, particularly virtual reality, presents an opportunity to address the main consequences of amputation, principally balance and gait. The aim of this study was to investigate the additional effect…	[Abbas, Rami L.; Saab, Ibtissam M.; El Khatib, Ayman] Beirut Arab Univ, Fac Hlth Sci, Phys Therapy Dept, Beirut 11072809, Lebanon; [Cooreman, Didier; Al Sultan, Hala] Int Comm Red Cross ICRC, Geneva, Switzerland; [El Nayal, Mayssah] Beirut Arab Univ, Fac Human Sci, Dept Phys Therapy, Beirut, Lebanon	Beirut Arab University; Beirut Arab University	Abbas, RL (corresponding author), Beirut Arab Univ, Fac Hlth Sci, Phys Therapy Dept, Beirut 11072809, Lebanon.	r.abbas@bau.edu.lb	EL KHATIB, Ayman/D-6342-2017; Abbas, Rami/AAK-5978-2020	EL KHATIB, Ayman/0000-0002-0822-3693; Abbas, Rami/0000-0002-6520-4069	International Committee of the Red Cross (ICRC)	International Committee of the Red Cross (ICRC)	This study was part of a project funded by the International Committee of the Red Cross (ICRC) through a memorandum of understanding between Beirut Arab University and ICRC in April 2017.		35	18	20	0	26	MARY ANN LIEBERT, INC	NEW ROCHELLE	140 HUGUENOT STREET, 3RD FL, NEW ROCHELLE, NY 10801 USA	2161-783X	2161-7856		GAMES HEALTH J	Games Health J.	FEB 1	2021	10	1
J	Abbas, RL; Cooreman, D; Al Sultan, H; El Nayal, M; Saab, IM; El Khatib, A; El Kawam, A; El Melhat, AM				Abbas, Rami L.; Cooreman, Didier; Al Sultan, Hala; El Nayal, Mayssah; Saab, Ibtissam M.; El Khatib, Ayman; El Kawam, Aseel; El Melhat, Ahmed M.			Effect of Adding Virtual Reality Training to Traditional Exercise Program on Pain, Mental Status and Psychological Status in Unilateral Traumatic Lower Limb Amputees: A Randomized Controlled Trial	GAMES FOR HEALTH JOURNAL			English	Article						Virtual reality; Lower limb; Amputee; Pain; Mental health; Depression	QUALITY-OF-LIFE; HEALTH SURVEY; DEPRESSION; ANXIETY	Background: Lower limb amputation is an emotionally devastating condition that causes a complete change in the quality of life, may lead to phantom limb pain in most of the cases, and puts the individual in a high risk of developing psychological disorders. The objective of this study is to evaluate the consequence of adding virtual reality (VR) to a traditional exercise program on pain, mental s…	[Abbas, Rami L.; Saab, Ibtissam M.; El Khatib, Ayman; El Kawam, Aseel; El Melhat, Ahmed M.] Beirut Arab Univ, Fac Hlth Sci, Dept Phys Therapy, Beirut, Lebanon; [Cooreman, Didier; Al Sultan, Hala] Int Comm Red Cross ICRC, Phys Rehabil Program, Geneva, Switzerland; [El Nayal, Mayssah] Gulf Med Univ, Coll Med, Ajman, U Arab Emirates; [El Melhat, Ahmed M.] Cairo Univ, Fac Phys Therapy, Dept Phys Ther…	Beirut Arab University; Egyptian Knowledge Bank (EKB); Cairo University; Beirut Arab University	Abbas, RL (corresponding author), Beirut Arab Univ, Fac Hlth Sci, Dept Phys Therapy, Beirut 11072809, Lebanon.	r.abbas@bau.edu.lb	Elmelhat, Ahmed/HNB-6468-2023; Abbas, Rami/AAK-5978-2020; EL KHATIB, Ayman/D-6342-2017	Abbas, Rami/0000-0002-6520-4069; Saab, Ibtissam/0000-0002-0754-4874; EL KHATIB, Ayman/0000-0002-0822-3693; El Melhat, Ahmed/0000-0001-8429-2335	ICRC	ICRC	This study was part of a project funded by the ICRC. The fund was done through a Momorandum of understanding between ICRC-PRP-Lebanon and Physical Therapy Department - Beirut Arab University.		34	0	0	4	9	MARY ANN LIEBERT, INC	NEW ROCHELLE	140 HUGUENOT STREET, 3RD FL, NEW ROCHELLE, NY 10801 USA	2161-783X	2161-7856		GAMES HEALTH J	Games Health J.	AUG 1	2024	13	4
J	Abedelmalek, S; Aloui, K; Bouzgarou, MD; Adam, H; Souissi, N; Chtourou, H				Abedelmalek, Salma; Aloui, Khouloud; Denguezli Bouzgarou, Meriam; Adam, Halima; Souissi, Nizar; Chtourou, Hamdi			Exergaming During Ramadan Intermittent Fasting Improve Body Composition as Well as Physiological and Psychological Responses to Physical Exercise in Adolescents With Obesity	FRONTIERS IN NUTRITION			English	Article						fasting; exergaming; physical performance; biochemical parameters; obesity	MASS INDEX; WEIGHT; CHILDREN; PERFORMANCE; PERCEPTION; OVERWEIGHT; EXERTION; STRENGTH; HEALTHY; FAT	The effects of exergaming on biochemical responses has been investigated; however, no data is available for this effect during Ramadan intermittent fasting (RIF). RIF is a daily fasting characterized by abstaining from eating and drinking from sunrise to sunset for 29-30 days. The purpose of this study was to investigate the effect of exergaming during RIF on body composition, physical performanc…	[Abedelmalek, Salma] Univ Hail, Coll Educ, Dept Sport Sci & Phys Act, Hail, Saudi Arabia; [Abedelmalek, Salma; Denguezli Bouzgarou, Meriam] Fac Med, Lab Physiol & Funct Explorat, Sousse, Tunisia; [Aloui, Khouloud] Manouba Univ, High Inst Sport & Phys Educ, Manouba, Tunisia; [Adam, Halima; Souissi, Nizar] Univ Hail, Coll Educ, Dept Psychol, Hail, Saudi Arabia; [Souissi, Nizar; Chtourou, Hamdi] Res…	University Ha'il; Universite de Sousse; Universite de la Manouba; University Ha'il; Universite de Sfax	Abedelmalek, S (corresponding author), Univ Hail, Coll Educ, Dept Sport Sci & Phys Act, Hail, Saudi Arabia.;Abedelmalek, S (corresponding author), Fac Med, Lab Physiol & Funct Explorat, Sousse, Tunisia.	s_abedelmalek@yahoo.fr	Chtourou, Hamdi/AEZ-6215-2022; Nizar, Souissi/AAF-4490-2019; Abedelmalek, Salma/GVU-3585-2022; ADAM, HALIMA/HTP-3074-2023	Souissi, Nizar/0000-0003-1227-8221; Abedelmalek, Salma/0000-0002-9966-7176; Denguezli, Meriam/0000-0002-4583-1145; ADAM, HALIMA/0000-0001-6747-3572					53	4	4	2	18	FRONTIERS MEDIA SA	LAUSANNE	AVENUE DU TRIBUNAL FEDERAL 34, LAUSANNE, CH-1015, SWITZERLAND	2296-861X			FRONT NUTR	Front. Nutr.	JUN 28	2022	9
J	Fronza, FCAC; Ferrari, EP; Ramos, DK; Sartori, AS; Cardoso, FL				Abuana Cerveira Fronza, Fernanda Cerveira; Ferrari, Elisa Pinheiro; Ramos, Daniela Karine; Sartori, Ademilde Silveira; Cardoso, Fernando Luiz			Cognitive Content of Commercial Exergames	INTERNATIONAL JOURNAL OF GAME-BASED LEARNING			English	Article						Attention; Cognition; Cognitive Skills; Education; Evaluation; Executive Function; Judges; Video Game		The objective of study was to identify and describe the cognitive content of commercial Exergames through the evaluation of five experts in cognitive functions. The method used to delineate the relevance of the executive functions in Exergames involved the concordance between judges. Based on the evaluation of the experts, regarding the representativeness of the cognitive functions for each modal…	[Abuana Cerveira Fronza, Fernanda Cerveira; Sartori, Ademilde Silveira; Cardoso, Fernando Luiz] Santa Catarina State Univ, Florianopolis, SC, Brazil; [Ferrari, Elisa Pinheiro] Univ Catolica Brasilia, Brasilia, DF, Brazil; [Ramos, Daniela Karine] Univ Fed Santa Catarina, Florianopolis, SC, Brazil	Universidade do Estado de Santa Catarina; Universidade Catolica de Brasilia; Universidade Federal de Santa Catarina (UFSC)	Fronza, FCAC (corresponding author), Santa Catarina State Univ, Florianopolis, SC, Brazil.		Ramos, Daniela Karine/MAH-6898-2025	Cardoso, Fernando Luiz/0000-0002-3074-0988; Ramos, Daniela Karine/0000-0001-9833-310X					28	2	2	1	10	IGI GLOBAL	HERSHEY	701 E CHOCOLATE AVE, STE 200, HERSHEY, PA 17033-1240 USA	2155-6849	2155-6857		INT J GAME-BASED LEA	Int. J. Game-Based Learn.	JUL-SEP	2019	9	3
J	Adamovich, SV; Merians, AS; Boian, R; Lewis, JA; Tremaine, M; Burdea, GS; Recce, M; Poizner, H				Adamovich, SV; Merians, AS; Boian, R; Lewis, JA; Tremaine, M; Burdea, GS; Recce, M; Poizner, H			A virtual reality-based exercise system for hand rehabilitation post-stroke	PRESENCE-VIRTUAL AND AUGMENTED REALITY			English	Article							STROKE REHABILITATION	This paper presents preliminary results from a virtual reality (VR)-based system for hand rehabilitation that uses a CyberGlove and a Rutgers Master II-ND haptic glove. This computerized system trains finger range of motion, finger flexion speed, independence of finger motion, and finger strength using specific VR simulation exercises. A remote Web-based monitoring station was developed to allow …	Univ Med & Dent New Jersey, Dept Dev & Rehabil Sci, Newark, NJ 07103 USA; New Jersey Inst Technol, Dept Biomed Engn, Newark, NJ 07102 USA; Rutgers State Univ, Sch Engn, Ctr Adv Informat Proc, Piscataway, NJ USA; New Jersey Inst Technol, Coll Comp Sci, Newark, NJ 07102 USA; Rutgers State Univ, Ctr Mol & Behav Neurosci, Newark, NJ 07102 USA	Rutgers University System; Rutgers University New Brunswick; Rutgers University Biomedical & Health Sciences; New Jersey Institute of Technology; Rutgers University System; Rutgers University New Brunswick; New Jersey Institute of Technology; Rutgers University System; Rutgers University New Brunswick; Rutgers University Newark	Univ Med & Dent New Jersey, Dept Dev & Rehabil Sci, Newark, NJ 07103 USA.	adamovic@njit.edu		Boian, Rares F/0000-0002-0993-8842; Merians, Alma/0000-0002-5027-3096					29	81	102	0	32	MIT PRESS	CAMBRIDGE	ONE ROGERS ST, CAMBRIDGE, MA 02142-1209 USA	1054-7460	1531-3263		PRESENCE-VIRTUAL AUG	PRESENCE-Virtual Augmented Reality	APR	2005	14	2
J	Adcock, M; Fankhauser, M; Post, J; Lutz, K; Zizlsperger, L; Luft, AR; Guimaraes, V; Schättin, A; de Bruin, ED				Adcock, Manuela; Fankhauser, Melanie; Post, Jennifer; Lutz, Kai; Zizlsperger, Leopold; Luft, Andreas R.; Guimaraes, Vania; Schaettin, Alexandra; de Bruin, Eling D.			Effects of an In-home Multicomponent Exergame Training on Physical Functions, Cognition, and Brain Volume of Older Adults: A Randomized Controlled Trial	FRONTIERS IN MEDICINE			English	Article						physical-cognitive training; exergame; physical functions; cognition; brain volume; healthy aging	RESISTANCE-EXERCISE; AEROBIC EXERCISE; ENVIRONMENTAL ENRICHMENT; EXECUTIVE FUNCTIONS; NEUROTROPHIC FACTOR; HEALTH-BENEFITS; WALKING SPEED; WHITE-MATTER; FITNESS TEST; FALL RISK	Aging is associated with a decline in physical functions, cognition and brain structure. Considering that human life is based on an inseparable physical-cognitive interplay, combined physical-cognitive training through exergames is a promising approach to counteract age-related impairments. The aim of this study was to assess the effects of an in-home multicomponent exergame training on [i] physi…	[Adcock, Manuela; Fankhauser, Melanie; Post, Jennifer; Schaettin, Alexandra; de Bruin, Eling D.] Swiss Fed Inst Technol, Dept Hlth Sci & Technol, Inst Human Movement Sci & Sport, Zurich, Switzerland; [Lutz, Kai; Zizlsperger, Leopold; Luft, Andreas R.] Cereneo, Ctr Neurol & Rehabil, Vitznau, Switzerland; [Luft, Andreas R.] Univ Hosp Zurich, Dept Neurol, Zurich, Switzerland; [Guimaraes, Vania] Frau…	Swiss Federal Institutes of Technology Domain; ETH Zurich; University of Zurich; University Zurich Hospital; Karolinska Institutet	Adcock, M (corresponding author), Swiss Fed Inst Technol, Dept Hlth Sci & Technol, Inst Human Movement Sci & Sport, Zurich, Switzerland.	manuela.omlin@hest.ethz.ch	de Bruin, Eling/A-4751-2011; Guimarães, Vânia/JBJ-0950-2023	Schattin, Alexandra/0000-0003-2831-3781; Schattin, Alexandra/0000-0002-0401-3285; Guimaraes, Vania/0000-0001-8133-0789	AAL Active@Home project - European Commission; Swiss Confederation represented, State Secretariat for Education, Research and Innovation (SERI) [1315000595]	AAL Active@Home project - European Commission; Swiss Confederation represented, State Secretariat for Education, Research and Innovation (SERI)	This work was partially supported by the AAL Active@Home project (www.aal-europe.eu/projects/activehome/), funded by the European Commission and co-funded by the Swiss Confederation represented by the State Secretariat for Education, Research and Innovation (SERI; agreement number 1315000595).		147	72	76	12	75	FRONTIERS MEDIA SA	LAUSANNE	AVENUE DU TRIBUNAL FEDERAL 34, LAUSANNE, CH-1015, SWITZERLAND		2296-858X		FRONT MED-LAUSANNE	Front. Med.	JAN 28	2020	6
J	Adcock, M; Thalmann, M; Schättin, A; Gennaro, F; de Bruin, ED				Adcock, Manuela; Thalmann, Melanie; Schaettin, Alexandra; Gennaro, Federico; de Bruin, Eling D.			A Pilot Study of an In-Home Multicomponent Exergame Training for Older Adults: Feasibility, Usability and Pre-Post Evaluation	FRONTIERS IN AGING NEUROSCIENCE			English	Article						exergame; healthy aging; fall prevention; elderly; feasibility; usability	Y-BALANCE TEST; FALLS-PREVENTION INTERVENTIONS; LOWER-EXTREMITY FUNCTION; PHYSICAL-ACTIVITY; NORMATIVE DATA; NURSING-HOME; EXERCISE; GAIT; ACCEPTABILITY; PERFORMANCE	Aging is associated with sensory, motor and cognitive impairments that may lead to reduced daily life functioning including gait disturbances, falls, injuries and mobility restrictions. A strong need exists for implementing effective evidence-based interventions for healthy aging. Therefore, the aim of this study was to (i) evaluate the feasibility and usability of an in-home multicomponent exerg…	[Adcock, Manuela; Thalmann, Melanie; Schaettin, Alexandra; Gennaro, Federico; de Bruin, Eling D.] Swiss Fed Inst Technol, Inst Human Movement Sci & Sport, Dept Hlth Sci & Technol, Zurich, Switzerland; [de Bruin, Eling D.] Karolinska Inst, Dept Neurobiol Care Sci & Soc, Div Physiotherapy, Stockholm, Sweden	Swiss Federal Institutes of Technology Domain; ETH Zurich; Karolinska Institutet	Adcock, M; de Bruin, ED (corresponding author), Swiss Fed Inst Technol, Inst Human Movement Sci & Sport, Dept Hlth Sci & Technol, Zurich, Switzerland.;de Bruin, ED (corresponding author), Karolinska Inst, Dept Neurobiol Care Sci & Soc, Div Physiotherapy, Stockholm, Sweden.	manuela.omlin@hest.ethz.ch; eling.debruin@hest.ethz.ch	de Bruin, Eling/A-4751-2011; Gennaro, Federico/X-1024-2019	Gennaro, Federico/0000-0003-2203-2858; Schattin, Alexandra/0000-0002-0401-3285; Thalmann, Melanie/0000-0002-0293-4806; Schattin, Alexandra/0000-0003-2831-3781	AAL Active@Home project - European Commission; Swiss Confederation by the State Secretariat for Education, Research and Innovation (SERI) [1315000595]	AAL Active@Home project - European Commission; Swiss Confederation by the State Secretariat for Education, Research and Innovation (SERI)	This work was partially supported by the AAL Active@Home project (www.aal-europe.eu/projects/activehome/), funded by the European Commission and co-funded by the Swiss Confederation represented by the State Secretariat for Education, Research and Innovation (SERI; agreement number 1315000595).		125	38	40	4	36	FRONTIERS MEDIA SA	LAUSANNE	AVENUE DU TRIBUNAL FEDERAL 34, LAUSANNE, CH-1015, SWITZERLAND	1663-4365			FRONT AGING NEUROSCI	Front. Aging Neurosci.	NOV 22	2019	11
J	Afsar, MM; Saqib, S; Aladfaj, M; Alatiyyah, MH; Alnowaiser, K; Aljuaid, H; Jalal, A; Park, J				Afsar, Mir Mushhood; Saqib, Shizza; Aladfaj, Mohammad; Alatiyyah, Mohammed Hamad; Alnowaiser, Khaled; Aljuaid, Hanan; Jalal, Ahmad; Park, Jeongmin			Body-Worn Sensors for Recognizing Physical Sports Activities in Exergaming via Deep Learning Model	IEEE ACCESS			English	Article						Games; Virtual reality; Solid modeling; Wearable sensors; Sports; Convolution neural networks; Feature extraction; Neural networks; Convolution neural network; exergaming; grey wolf optimization; recurrent neural network; virtual reality; wearable sensors	REHABILITATION; RECOGNITION; RNN	Obesity and laziness are some of the common issues in the majority of the youth today. This has led to the development of a proposed exergaming solution where users can play first-person physical games. This research study not only proposes a solution for physical fitness in the form of a game using wearable sensors but also proposes a multi-purpose system that provides different applications whe…	[Afsar, Mir Mushhood; Saqib, Shizza; Jalal, Ahmad] Air Univ, Dept Comp Sci, Islamabad 44000, Pakistan; [Aladfaj, Mohammad] King Saud Univ, Coll Sci, Dept Nat Engn, Riyadh 11421, Saudi Arabia; [Alatiyyah, Mohammed Hamad] Prince Sattam Bin Abdulaziz Univ, Coll Sci & Humanities Aflaj, Dept Comp Sci, Al Kharj 11942, Saudi Arabia; [Alnowaiser, Khaled] Prince Sattam Bin Abdulaziz Univ, Coll Comp Engn &…	Air University Islamabad; King Saud University; Prince Sattam Bin Abdulaziz University; Prince Sattam Bin Abdulaziz University; Princess Nourah bint Abdulrahman University	Alnowaiser, K (corresponding author), Prince Sattam Bin Abdulaziz Univ, Coll Comp Engn & Sci, Dept Comp Engn, Al Kharj 11942, Saudi Arabia.	k.alnowaiser@psau.edu.sa	Alatiyyah, Mohammed/ISV-0409-2023; aljuaid, Hanan/AAJ-4910-2020; Ghadi, Yazeed/AAW-6774-2021; Park, Jeongmin/GYV-2011-2022; Alnowaiser, Khaled/GQY-5062-2022	Alnowaiser, Khaled/0009-0007-2717-6902; Afsar, Mushhood/0000-0001-9256-7597; Alatiyyah, Mohammed/0000-0003-1199-9932; aljuaid, Hanan/0000-0001-6042-0283					55	18	18	4	27	IEEE-INST ELECTRICAL ELECTRONICS ENGINEERS INC	PISCATAWAY	445 HOES LANE, PISCATAWAY, NJ 08855-4141 USA	2169-3536			IEEE ACCESS	IEEE Access		2023	11
J	Afzal, MW; Ahmad, A; Hanif, HMB; Chaudhary, N; Gilani, SA				Afzal, M. Waqar; Ahmad, Ashfaq; Hanif, Hafiz Muhammad Bilal; Chaudhary, Nauman; Gilani, Syed Amir			Effects of Virtual Reality Exercises on Chronic Low Back Pain: Quasi-Experimental Study	JMIR REHABILITATION AND ASSISTIVE TECHNOLOGIES			English	Article						low back pain, lumbar range of motion; pain; Oswestry disability index; virtual reality; exercise; back pain; lumbar; range of motion; VR; rehabilitation; gaming; serious game	REHABILITATION; RELIABILITY; DISABILITY; INTENSITY	Background: Low back pain is a common health problem globally. Based on the duration of pain, it is classified as acute, subacute, or chronic low back pain. Different treatment strategies are available to reduce chronic low back pain. Virtual reality (VR) is a novel approach in back pain rehabilitation. Objective: This study aimed to compare the effects of VR games on chronic low back pain. Metho…	[Afzal, M. Waqar; Ahmad, Ashfaq; Hanif, Hafiz Muhammad Bilal] Univ Lahore, Dept Phys Therapy, 1 Km Def Rd, Lahore 54000, Pakistan; [Chaudhary, Nauman] Univ Punjab, Inst Social & Cultural Studies, Dept Publ Hlth, Lahore, Pakistan; [Gilani, Syed Amir] Univ Lahore, Fac Allied Hlth Sci, Lahore, Pakistan	University of Lahore; University of Punjab; University of Lahore	Afzal, MW (corresponding author), Univ Lahore, Dept Phys Therapy, 1 Km Def Rd, Lahore 54000, Pakistan.	waqarafzal621@gmail.com	Gilani, Syed Amir/A-9458-2019	Chaudhary, Nauman/0000-0003-0852-9120; Bilal Hanif, Hafiz Muhammad/0000-0002-3786-9645					34	1	1	7	9	JMIR PUBLICATIONS, INC	TORONTO	130 QUEENS QUAY East, Unit 1100, TORONTO, ON M5A 0P6, CANADA		2369-2529		JMIR REHABIL ASSIST	JMIR Rehabil. Assist. Technol.	JAN-DEC	2023	10	1
J	Afzal, MW; Ahmad, A; Bandpei, MAM; Gilani, SA; Hanif, A; Waqas, MS				Afzal, Muhammad Waqar; Ahmad, Ashfaq; Bandpei, Mohammad Ali Mohseni; Gilani, Syed Amir; Hanif, Asif; Waqas, Muhammad Sharif			Effects of virtual reality exercises and routine physical therapy on pain intensity and functional disability in patients with chronic low back pain	JOURNAL OF THE PAKISTAN MEDICAL ASSOCIATION			English	Article						Chronic low back pain; Virtual reality exercise; Modified Oswestry disability index; Pain intensity		Objective: To compare the effects of Virtual Reality exercises and routine physical therapy on pain and functional disability in patients with chronic low-back pain. Methods: The single-blind randomised controlled trial was conducted from April to October 2020 at the Physiotherapy Department of the Government Services Hospital, Lahore, Pakistan, and comprised patients of either gender, aged 25-50…	[Afzal, Muhammad Waqar; Ahmad, Ashfaq; Bandpei, Mohammad Ali Mohseni] Univ Lahore, Univ Inst Phys Therapy, Lahore, Pakistan; [Gilani, Syed Amir; Hanif, Asif] Univ Lahore, Lahore, Pakistan; [Waqas, Muhammad Sharif] Govt Serv Hosp, Dept Physiotherapy, Lahore, Pakistan	University of Lahore; University of Lahore	Afzal, MW (corresponding author), Univ Lahore, Univ Inst Phys Therapy, Lahore, Pakistan.	waqarafzal621@gmail.com	AHMAD, ASHFAQ/AAH-1083-2019; Mohseni Bandpei, Mohammad Ali/J-9363-2017; Gilani, Syed Amir/A-9458-2019; Hanif, Asif/AAL-2249-2020	Gilani, Syed Amir/0000-0002-2996-0764; Hanif, Asif/0000-0002-2670-6402					29	15	15	1	7	PAKISTAN MEDICAL ASSOC	KARACHI	PMA HOUSE, AGA KHAN III RD, KARACHI, 00000, PAKISTAN	0030-9982			J PAK MED ASSOC	J. Pak. Med. Assoc.	MAR	2022	72	3
J	Agbangla, NF; Séba, MP; Bunlon, F				Agbangla, Nounagnon Frutueux; Seba, Marie-Philippine; Bunlon, Frederique			Snacktivity™ , Giant Games and Immersive Virtual Reality Exercises: A Rapid Narrative Review of These New Physical Activity Practices among Older People Living in Nursing Homes and Long-Term Care Facilities	HEALTHCARE			English	Review						physical activity; aging; Snacktivity (TM); immersive virtual reality; giant games; nursing homes; long-term care facilities	MULTICOMPONENT EXERCISE; RESIDENTS; HEALTH; ADULTS; PERFORMANCE; INTERVENTIONS; SARCOPENIA; MORTALITY; QUALITY; FITNESS	In developed countries, the increasing number of older adults raises many public health challenges. Physical activity can enable healthy aging, as it is beneficial for both mental and physical health. Despite this, not all older adults engage in physical activity or have access to it. To counteract this, new physical practices such as Snacktivity (TM), giant games and immersive virtual reality ex…	[Agbangla, Nounagnon Frutueux] Univ Artois, Univ Lille, Univ Littoral Cote Opale,ULR 7369, Unite Rech Pluridisciplinaire Sport Sante Soc URe, F-62800 Lille, France; [Seba, Marie-Philippine] Univ Paris Cite, Inst Sci Sport Sante Paris URP 3625, F-75015 Paris, France; [Bunlon, Frederique] ReSante Vous, F-86000 Poitiers, France	Universite de Lille; Universite d'Artois; Universite Paris Cite	Agbangla, NF (corresponding author), Univ Artois, Univ Lille, Univ Littoral Cote Opale,ULR 7369, Unite Rech Pluridisciplinaire Sport Sante Soc URe, F-62800 Lille, France.	pfrutueux@gmail.com	; Agbangla, Nounagnon Frutueux/M-8985-2019	Bunlon, Frederique/0000-0002-9755-6253; Agbangla, Nounagnon Frutueux/0000-0001-6734-3022; Seba, Marie-Philippine/0000-0003-3718-7473					59	1	1	3	33	MDPI	BASEL	ST ALBAN-ANLAGE 66, CH-4052 BASEL, SWITZERLAND		2227-9032		HEALTHCARE-BASEL	Healthcare	OCT	2022	10	10
J	Agmon, M; Perry, CK; Phelan, E; Demiris, G; Nguyen, HQ				Agmon, Maayan; Perry, Cynthia K.; Phelan, Elizabeth; Demiris, George; Nguyen, Huong Q.			A Pilot Study of Wii Fit Exergames to Improve Balance in Older Adults	JOURNAL OF GERIATRIC PHYSICAL THERAPY			English	Article						active video games; balance; older adults	FALL RISK; VIRTUAL-REALITY; EXERCISE; ENJOYMENT; STROKE; SCALE; SPEED; TASK	Purpose: To determine the safety and feasibility of using Nintendo Wii Fit exergames to improve balance in older adults. Methods: Seven older adults aged 84 (5) years with impaired balance (Berg Balance Scale [BBS] score < 52 points) were recruited from 4 continuing care retirement communities to participate in a single group pre- and postevaluation of Wii Fit exergames. Participants received ind…	[Agmon, Maayan; Perry, Cynthia K.; Phelan, Elizabeth; Demiris, George; Nguyen, Huong Q.] Univ Washington, Seattle, WA 98195 USA	University of Washington; University of Washington Seattle	Nguyen, HQ (corresponding author), Univ Washington, Box 357266, Seattle, WA 98195 USA.	HQN@uw.edu	Nguyen, HQ/AAI-7800-2020	Demiris, George/0000-0002-6318-5829; Perry, Cynthia/0000-0002-8167-5936; Agmon, Maayan/0000-0002-1855-1199	University of Washington School of Nursing Research; [1KL2RR025015-01]	University of Washington School of Nursing Research;	Supported in part by: 1KL2RR025015-01 and University of Washington School of Nursing Research Intramural Funding Program.		36	187	209	1	81	LIPPINCOTT WILLIAMS & WILKINS	PHILADELPHIA	TWO COMMERCE SQ, 2001 MARKET ST, PHILADELPHIA, PA 19103 USA	1539-8412	2152-0895		J GERIATR PHYS THER	J. Geriatr. Phys. Ther.	OCT-DEC	2011	34	4
J	Aguilar, VS; Lamoth, CJC; Maurits, NM; Roerdink, JBTM				Aguilar, V. Soancatl; Lamoth, C. J. C.; Maurits, N. M.; Roerdink, J. B. T. M.			Assessing dynamic postural control during exergaming in older adults: A probabilistic approach	GAIT & POSTURE			English	Article						Unsupervised home exergaming; Assessment of dynamic postural control; Probabilistic models; Curvature and speed of body movements	GAMES	Digital games controlled by body movements (exergames) have been proposed as a way to improve postural control among older adults. Exergames are meant to be played at home in an unsupervised way. However, only few studies have investigated the effect of unsupervised home-exergaming on postural control. Moreover, suitable methods to dynamically assess postural control during exergaming are still s…	[Aguilar, V. Soancatl; Roerdink, J. B. T. M.] Univ Groningen, Johann Bernoulli Inst Math & Comp Sci, Groningen, Netherlands; [Lamoth, C. J. C.] Univ Groningen, Univ Med Ctr Groningen, Ctr Human Movement Sci, Groningen, Netherlands; [Maurits, N. M.] Univ Groningen, Univ Med Ctr Groningen, Dept Neurol, Groningen, Netherlands	University of Groningen; University of Groningen; University of Groningen	Aguilar, VS (corresponding author), Univ Groningen, Johann Bernoulli Inst Math & Comp Sci, Groningen, Netherlands.	v.soancatl.aguilar@rug.nl	Roerdink, Jos/B-3631-2008; Lamoth, Claudine/N-4325-2013	Maurits, Natasha/0000-0001-6231-7044; Lamoth, Claudine/0000-0002-6495-2823; Soancatl Aguilar, Venustiano/0000-0001-6833-403X	Mexican National Council of Science and Technology (CONACYT) [313791]; Northern Netherlands Provinces Alliance, Course for the North; 8D-Games	Mexican National Council of Science and Technology (CONACYT)(Consejo Nacional de Ciencia y Tecnologia (CONACyT)); Northern Netherlands Provinces Alliance, Course for the North; 8D-Games	Venustiano Soancatl Aguilar was supported by the Mexican National Council of Science and Technology (CONACYT) under scholarship number 313791. The exergaming project has been performed on behalf of the research center SPRINT of the UMCG and was supported by 8D-Games. The project was financially supported by the Northern Netherlands Provinces Alliance, Course for the North. The data used in the pr…		28	6	6	0	11	ELSEVIER IRELAND LTD	CLARE	ELSEVIER HOUSE, BROOKVALE PLAZA, EAST PARK SHANNON, CO, CLARE, 00000, IRELAND	0966-6362	1879-2219		GAIT POSTURE	Gait Posture	FEB	2018	60
J	Aguilar, VS; van de Gronde, JJ; Lamoth, CJC; Maurits, NM; Roerdink, JBTM				Aguilar, Venustiano Soancatl; van de Gronde, Jasper J.; Lamoth, Claudine J. C.; Maurits, Natasha M.; Roerdink, Jos B. T. M.			Assessing Dynamic Balance Performance During Exergaming Based on Speed and Curvature of Body Movements	IEEE TRANSACTIONS ON NEURAL SYSTEMS AND REHABILITATION ENGINEERING			English	Article						Assessing dynamic balance performance; exergaming; speed and curvature; generalized linear models; Markov chain Monte Carlo estimation	REGRESSION; PATTERNS	Improving balance performance among the elderly is of utmost importance because of the increasing number of injuries and fatalities caused by fall incidences. Digital games controlled by body movements (exergames) have been proposed as a way to improve balance among older people. However, the assessment of balance performance in real-time during exergaming remains a challenging task. This assessm…	[Aguilar, Venustiano Soancatl; van de Gronde, Jasper J.; Roerdink, Jos B. T. M.] Univ Groningen, Johann Bernoulli Inst Math & Comp Sci, Groningen, Netherlands; [Lamoth, Claudine J. C.] Univ Groningen, Univ Med Ctr Groningen, Ctr Human Movement Sci, Groningen, Netherlands; [Maurits, Natasha M.] Univ Groningen, Univ Med Ctr Groningen, Dept Neurol, Groningen, Netherlands	University of Groningen; University of Groningen; University of Groningen	Aguilar, VS (corresponding author), Univ Groningen, Johann Bernoulli Inst Math & Comp Sci, Groningen, Netherlands.	v.soancatl.aguilar@rug.nl	Roerdink, Jos/B-3631-2008; Lamoth, Claudine/N-4325-2013	Lamoth, Claudine/0000-0002-6495-2823; Maurits, Natasha/0000-0001-6231-7044; Soancatl Aguilar, Venustiano/0000-0001-6833-403X	Mexican National Council of Science and Technology (CONACYT) [313791]; Northern Netherlands Province Aliance	Mexican National Council of Science and Technology (CONACYT)(Consejo Nacional de Ciencia y Tecnologia (CONACyT)); Northern Netherlands Province Aliance	The work of V. Soancatl Aguilar was supported by the Mexican National Council of Science and Technology (CONACYT) under Grant 313791. The development of the Exergame by research center SPRINT of the UMCG was supported by the Northern Netherlands Province Aliance. (Corresponding author: Venustiano Soancatl Aguilar.)		36	4	4	1	15	IEEE-INST ELECTRICAL ELECTRONICS ENGINEERS INC	PISCATAWAY	445 HOES LANE, PISCATAWAY, NJ 08855-4141 USA	1534-4320	1558-0210		IEEE T NEUR SYS REH	IEEE Trans. Neural Syst. Rehabil. Eng.	JAN	2018	26	1
J	Aguilar, VS; van de Gronde, JJ; Lamoth, CJC; van Diest, M; Maurits, NM; Roerdink, JBTM				Aguilar, Venustiano Soancatl; van de Gronde, Jasper J.; Lamoth, Claudine J. C.; van Diest, Mike; Maurits, Natasha M.; Roerdink, Jos B. T. M.			Visual Data Exploration for Balance Quantification in Real-Time During Exergaming	PLOS ONE			English	Article							POSTURAL CONTROL; OLDER-PEOPLE; BODY SWAY; STABILITY; PATTERNS; FALLS; MANAGEMENT; MOVEMENT; KINECT	Unintentional injuries are among the ten leading causes of death in older adults; falls cause 60% of these deaths. Despite their effectiveness to improve balance and reduce the risk of falls, balance training programs have several drawbacks in practice, such as lack of engaging elements, boring exercises, and the effort and cost of travelling, ultimately resulting in low adherence. Exergames, tha…	[Aguilar, Venustiano Soancatl; van de Gronde, Jasper J.; Roerdink, Jos B. T. M.] Univ Groningen, Johann Bernoulli Inst Math & Comp Sci, Groningen, Netherlands; [Maurits, Natasha M.] Univ Groningen, Univ Med Ctr Groningen, Dept Neurol, Groningen, Netherlands; [Lamoth, Claudine J. C.; van Diest, Mike] Univ Groningen, Univ Med Ctr Groningen, Ctr Human Movement Sci, Groningen, Netherlands; [van Diest…	University of Groningen; University of Groningen; University of Groningen	Aguilar, VS (corresponding author), Univ Groningen, Johann Bernoulli Inst Math & Comp Sci, Groningen, Netherlands.	v.soancatl.aguilar@rug.nl	Roerdink, Jos/B-3631-2008; Lamoth, Claudine/N-4325-2013	Lamoth, Claudine/0000-0002-6495-2823; Soancatl Aguilar, Venustiano/0000-0001-6833-403X; Maurits, Natasha/0000-0001-6231-7044	INCAS3; 8D-Games; Northern Netherlands Provinces Alliance, Course for the North; Mexican National Council of Science and Technology (CONACYT) [313791]	INCAS3; 8D-Games; Northern Netherlands Provinces Alliance, Course for the North; Mexican National Council of Science and Technology (CONACYT)(Consejo Nacional de Ciencia y Tecnologia (CONACyT))	The exergaming project has been performed on behalf of research center SPRINT of the UMCG and was supported by INCAS3 and 8D-Games. The project was financially supported by the Northern Netherlands Provinces Alliance, Course for the North. Data reported in the presented paper were collected in the realm of this project. Venustiano Soancatl Aguilar was supported by the Mexican National Council of …		70	5	5	0	9	PUBLIC LIBRARY SCIENCE	SAN FRANCISCO	1160 BATTERY STREET, STE 100, SAN FRANCISCO, CA 94111 USA	1932-6203			PLOS ONE	PLoS One	JAN 30	2017	12	1
J	Aguirre-Carvajal, M; Marchant-Pérez, P				Aguirre-Carvajal, Macarena; Marchant-Perez, Paula			Description of the effect of exercises with virtual reality on the ipsilateral upper limb in women after mastectomy	GACETA MEXICANA DE ONCOLOGIA			English	Article						Mastectomy; Virtual reality; Physicalrehabilitation; Upper limb function; Pain	REHABILITATION; PROGRAM; INTERVENTION; TRIAL	Objective: To describe the effect of early physical therapy on pain and upper limb function in mastectomy patients, using virtual reality exercises. Method: Descriptive study, conducted on women with unilateral mastectomy with no shoulder diseases (n = 77; 41 in study group, 36 in control group), grouped according to the type of mastectomy: partial with sentinel lymph node, partial with axillary …	[Aguirre-Carvajal, Macarena; Marchant-Perez, Paula] Univ Valparaiso Brasil, Fac Med, Escuela Kinesiol, Av Brasil 1560, Valparaiso, Chile		Aguirre-Carvajal, M (corresponding author), Univ Valparaiso Brasil, Fac Med, Escuela Kinesiol, Av Brasil 1560, Valparaiso, Chile.	macarena.aguirre.kine@gmail.com	Marchant, Paula/JUV-2002-2023						19	3	4	1	9	SOC MEXICANA ONCOLOGIA, A C	MEXICO	TUXPAN NO 59 PH, COL ROMA SUR, MEXICO, DF 06760, MEXICO	1665-9201			GAC MEX ONCOL	Gac. Mex. Oncol.	JUL-AUG	2015	14	4
J	Aguirre-Ollinger, G; Chua, KSG; Ong, PL; Kuah, CWK; Plunkett, TK; Ng, CY; Khin, LW; Goh, KH; Chong, WB; Low, JAM; Mushtaq, M; Samkharadze, T; Kager, S; Cheng, HJ; Hussain, A				Aguirre-Ollinger, Gabriel; Chua, Karen Sui Geok; Ong, Poo Lee; Kuah, Christopher Wee Keong; Plunkett, Tegan Kate; Ng, Chwee Yin; Khin, Lay Wai; Goh, Kim Huat; Chong, Wei Binh; Low, Jaclyn Ai Mei; Mushtaq, Malaika; Samkharadze, Tengiz; Kager, Simone; Cheng, Hsiao-Ju; Hussain, Asif			Telerehabilitation using a 2-D planar arm rehabilitation robot for hemiparetic stroke: a feasibility study of clinic-to-home exergaming therapy	JOURNAL OF NEUROENGINEERING AND REHABILITATION			English	Article						Telerehabilitation; Tele-monitoring; Stroke; Robotics-assisted therapy; End effector robot; Upper limb; Cost-effectiveness	ASSISTED THERAPY; UPPER-LIMB; INTERRATER RELIABILITY; MOTOR RECOVERY; IMPAIRMENT; PRINCIPLES; PATIENT; TRIAL; SCALE	Background We evaluated the feasibility, safety, and efficacy of a 2D-planar robot for minimally supervised home-based upper-limb therapy for post-stroke hemiparesis. Methods The H-Man, end effector robot, combined with web-based software application for remote tele-monitoring were evaluated at homes of participants. Inclusion criteria were: strokes > 28 days, Fugl-Meyer Motor Assessment (FMA) > …	[Aguirre-Ollinger, Gabriel; Mushtaq, Malaika; Hussain, Asif] Articares Pte Ltd, 67 Ayer Rajah Crescent 07-11-12, Singapore 139950, Singapore; [Chua, Karen Sui Geok; Ong, Poo Lee; Kuah, Christopher Wee Keong; Plunkett, Tegan Kate; Ng, Chwee Yin; Chong, Wei Binh; Low, Jaclyn Ai Mei] Tan Tock Seng Hosp Rehabil Ctr, Inst Rehabil Excellence IREx, Singapore, Singapore; [Khin, Lay Wai] Tan Tock Seng Hos…	Tan Tock Seng Hospital; Tan Tock Seng Hospital; Nanyang Technological University; Nanyang Technological University; National University of Singapore	Aguirre-Ollinger, G (corresponding author), Articares Pte Ltd, 67 Ayer Rajah Crescent 07-11-12, Singapore 139950, Singapore.	gabriel.aguirre.ollinger@articares.com	Cheng, Hsiao-Ju/AAS-6757-2021; Goh, Kim/B-3811-2019; Mushtaq, Malaika/JZT-9671-2024	Goh, Kim Huat/0000-0001-7327-0106	National Health Innovation Centre, Singapore (NHIC) Innovation to Industry (I2I)	National Health Innovation Centre, Singapore (NHIC) Innovation to Industry (I2I)	Our patients and their caregivers for their participation and support.		70	0	0	2	2	BMC	LONDON	CAMPUS, 4 CRINAN ST, LONDON N1 9XW, ENGLAND		1743-0003		J NEUROENG REHABIL	J. NeuroEng. Rehabil.	NOV 26	2024	21	1
J	Ahmad, AM; Allah, SAMA; Abd Elhaseeb, GA; Elsharawy, DE; Ahmed, HS; Abdelwahab, MAM				Ahmad, Ahmad Mahdi; Allah, Sara Ali Mohamed Awad; Abd Elhaseeb, Gehad Ali; Elsharawy, Dalia Ezzat; Ahmed, Hend Salem; Abdelwahab, Mona Ahmed Mohamed			Effects of conventional versus virtual reality-simulated treadmill exercise on fatigue, cognitive function, and participant satisfaction in post-COVID-19 subjects. A randomized trial	JOURNAL OF EXERCISE SCIENCE & FITNESS			English	Article						Post-COVID-19; Treadmill exercise; Virtual reality; Fatigue; Cognitive function; Participant satisfaction		Background/objective: Post-COVID-19 subjects typically experience symptoms of fatigue, cognitive impairment, and sleep difficulty, which can be relieved by conventional aerobic exercise. Virtual Reality (VR) technology to support conventional exercise has recently gained much attention. Therefore, this study aimed to assess the effects of traditional treadmill exercise compared to virtual reality…	[Ahmad, Ahmad Mahdi; Allah, Sara Ali Mohamed Awad; Abd Elhaseeb, Gehad Ali; Abdelwahab, Mona Ahmed Mohamed] Cairo Univ, Fac Phys Therapy, Dept Phys Therapy Cardiovasc & Resp Disorders, Giza, Egypt; [Elsharawy, Dalia Ezzat] Tanta Univ, Fac Med, Dept Chest Dis, Tanta, Egypt; [Ahmed, Hend Salem] Natl Heart Inst, Phys Therapy Dept, Giza, Egypt	Egyptian Knowledge Bank (EKB); Cairo University; Egyptian Knowledge Bank (EKB); Tanta University	Ahmad, AM (corresponding author), Cairo Univ, Fac Phys Therapy, Dept Phys Therapy Cardiovasc & Resp Disorders, Giza, Egypt.	ahmed.mahdy@pt.cu.edu.eg	Ahmed, Hend/LDF-2681-2024; Mahdi, Ahmad/HHN-1031-2022	Ahmed Salem, Hend/0009-0001-2498-8979; Mahdi Ahmad, Ahmad/0000-0002-3148-885X					40	2	2	6	8	ELSEVIER SINGAPORE PTE LTD	SINGAPORE	3 KILLINEY ROAD 08-01, WINSLAND HOUSE 1, SINGAPORE, 239519, SINGAPORE	1728-869X			J EXERC SCI FIT	J. Exerc. Sci. Fit.	OCT	2024	22	4
J	Ahmed, S; Safdar, M; Morton, C; Soave, N; Patel, R; Castillo, K; Lalande, S; Jimenez, L; Mateika, JH; Wessells, R				Ahmed, Sheaza; Safdar, Maryam; Morton, Courtney; Soave, Nicolette; Patel, Riya; Castillo, Kenia; Lalande, Sophie; Jimenez, Linda; Mateika, Jason H.; Wessells, Robert			Effect of virtual reality-simulated exercise on sympathovagal balance	PLOS ONE			English	Article							MILD EXERCISE; INSULIN SENSITIVITY; OBESITY	Discovery of therapeutic avenues to provide the benefits of exercise to patients with enforced sedentary behavior patterns would be of transformative importance to health care. Work in model organisms has demonstrated that benefits of exercise can be provided to stationary animals by daily intermittent stimulation of adrenergic signaling. Here, we examine as a proof of principle whether exposure …	[Ahmed, Sheaza; Safdar, Maryam; Castillo, Kenia; Mateika, Jason H.; Wessells, Robert] Wayne State Univ, Dept Physiol, Detroit, MI 48202 USA; [Morton, Courtney; Soave, Nicolette; Patel, Riya; Jimenez, Linda] Wayne State Univ, Dept Kinesiol Hlth & Sport Studies, Detroit, MI USA; [Lalande, Sophie] Univ Texas Austin, Dept Kinesiol & Hlth Educ, Austin, TX 78712 USA; [Mateika, Jason H.] Wayne State Uni…	Wayne State University; Wayne State University; University of Texas System; University of Texas Austin; Wayne State University	Wessells, R (corresponding author), Wayne State Univ, Dept Physiol, Detroit, MI 48202 USA.	rwessell@med.wayne.edu	Wessells, Robert/AAG-3406-2020	Mateika, Jason H./0000-0001-6453-3568; Wessells, Robert/0000-0002-4516-3183	Wayne State School of Medicine; Department of Kinesiology; NIH/NIA [R21 AG055712, RO1AG059683]; National Heart, Lung and Blood Institutes [R01HL085537, R56HL142757]; Wayne State Physiology SURF program	Wayne State School of Medicine; Department of Kinesiology; NIH/NIA(United States Department of Health & Human ServicesNational Institutes of Health (NIH) - USANIH National Institute on Aging (NIA)); National Heart, Lung and Blood Institutes(United States Department of Health & Human ServicesNational Institutes of Health (NIH) - USANIH National Heart Lung & Blood Institute (NHLBI)); Wayne State Ph…	This work was supported by a Jack Ryan Pilot Award from the Wayne State School of Medicine and Department of Kinesiology, and by NIH/NIA R21 AG055712 and RO1AG059683 to RJW. JHM was supported by awards (R01HL085537, R56HL142757) from the National Heart, Lung and Blood Institutes. KC, NS, CM and MS were supported by the Wayne State Physiology SURF program. The funders had no role in study design, …		41	3	4	0	3	PUBLIC LIBRARY SCIENCE	SAN FRANCISCO	1160 BATTERY STREET, STE 100, SAN FRANCISCO, CA 94111 USA	1932-6203			PLOS ONE	PLoS One	JUL 16	2020	15	7
J	Ahn, SJ; Schmidt, MD; Tate, AD; Rathbun, S; Annesi, JJ; Hahn, L; Novotny, E; Okitondo, C; Grimsley, RN; Johnsen, K				Ahn, Sun Joo (Grace); Schmidt, Michael D.; Tate, Allan D.; Rathbun, Stephen; Annesi, James J.; Hahn, Lindsay; Novotny, Eric; Okitondo, Christian; Grimsley, Rebecca N.; Johnsen, Kyle			Virtual fitness buddy ecosystem: a mixed reality precision health physical activity intervention for children	NPJ DIGITAL MEDICINE			English	Article							SELF-DETERMINATION THEORY; VIDEO GAMES; ASSOCIATIONS; MOTIVATION; EDUCATION; METAANALYSIS; PREVALENCE; CHILDHOOD; EFFICACY; IMPACT	6-11-year-old children provide a critical window for physical activity (PA) interventions. The Virtual Fitness Buddy ecosystem is a precision health PA intervention for children integrating mixed reality technology to connect people and devices. A cluster randomized, controlled trial was conducted across 19 afterschool sites over two 6-month cohorts to test its efficacy in increasing PA and decre…	[Ahn, Sun Joo (Grace)] Univ Georgia, Grady Coll Journalism & Mass Commun, Athens, GA 30602 USA; [Schmidt, Michael D.] Univ Georgia, Dept Kinesiol, Athens, GA USA; [Tate, Allan D.; Rathbun, Stephen; Okitondo, Christian] Univ Georgia, Coll Publ Hlth Epidemiol & Biostat, Athens, GA USA; [Annesi, James J.] Calif State Univ, Kinesiol Dept, Seaside, CA USA; [Hahn, Lindsay] SUNY Buffalo, Dept Commun, Bu…	University System of Georgia; University of Georgia; University System of Georgia; University of Georgia; University System of Georgia; University of Georgia; State University of New York (SUNY) System; University at Buffalo, SUNY; University System of Georgia; University of Georgia; University System of Georgia; University of Georgia	Ahn, SJ (corresponding author), Univ Georgia, Grady Coll Journalism & Mass Commun, Athens, GA 30602 USA.	sjahn@uga.edu	; Ahn, Grace/KHE-5786-2024	Schmidt, Michael D/0000-0002-8062-4491; Tate, Allan/0000-0001-6039-2868; Ahn, Grace/0000-0002-6657-3886	U.S. Department of Health & Human Services | NIH | National Heart, Lung, and Blood Institute (NHLBI) [1R01HL135359]; National Heart, Lung, and Blood Institute of the National Institutes of Health, United States of America	U.S. Department of Health & Human Services | NIH | National Heart, Lung, and Blood Institute (NHLBI); National Heart, Lung, and Blood Institute of the National Institutes of Health, United States of America	Research reported in this publication was supported by the National Heart, Lung, and Blood Institute of the National Institutes of Health, United States of America, under award number 1R01HL135359. The content is solely the responsibility of the authors and does not necessarily represent the official views of the National Institutes of Health. The funder of the study had no role in study design, …		51	1	1	3	6	NATURE PORTFOLIO	BERLIN	HEIDELBERGER PLATZ 3, BERLIN, 14197, GERMANY	2398-6352			NPJ DIGIT MED	npj Digit. Med.	MAY 21	2024	7	1
J	Nguyen, AV; Ong, YLA; Luo, CDX; Thuraisingam, T; Rubino, M; Levin, MF; Kaizer, F; Archambault, PS				Ai-Vi Nguyen; Ong, Yau-Lok Austin; Luo, Cindy Xin; Thuraisingam, Thiviya; Rubino, Michael; Levin, Mindy F.; Kaizer, Franceen; Archambault, Philippe S.			Virtual reality exergaming as adjunctive therapy in a sub-acute stroke rehabilitation setting: facilitators and barriers	DISABILITY AND REHABILITATION-ASSISTIVE TECHNOLOGY			English	Article						Stroke; rehabilitation; exergames; serious games; qualitative methodology	DECISION-MAKING; USER ACCEPTANCE; TECHNOLOGY; CLINICIAN; GAMES	Purpose: To identify the facilitators and barriers perceived by clinicians to using an Exergaming Room as adjunct to conventional therapy. Design: Phenomenological qualitative study using an interpretive description methodology. Subjects: Ten clinicians (four physical therapists, six occupational therapists) from the Stroke Program at the Jewish Rehabilitation Hospital (nine female, one male, age…	[Ai-Vi Nguyen; Ong, Yau-Lok Austin; Luo, Cindy Xin; Thuraisingam, Thiviya; Rubino, Michael; Levin, Mindy F.; Archambault, Philippe S.] McGill Univ, Sch Phys & Occupat Therapy, 3654 Prom Sir William Osler, Montreal, PQ H3G 1Y5, Canada; [Levin, Mindy F.; Kaizer, Franceen; Archambault, Philippe S.] Jewish Rehabil Hosp, CISSS Laval, Laval, PQ, Canada; [Kaizer, Franceen] Interdisciplinary Res Ctr Reha…	McGill University; Centre Integre de Sante et de Services Sociaux de Laval; McGill University	Archambault, PS (corresponding author), McGill Univ, Sch Phys & Occupat Therapy, 3654 Prom Sir William Osler, Montreal, PQ H3G 1Y5, Canada.	Philippe.archambault@mcgill.ca	Archambault, Philippe S./F-4675-2010	Archambault, Philippe S./0000-0002-8656-4477					21	37	43	0	28	TAYLOR & FRANCIS INC	PHILADELPHIA	530 WALNUT STREET, STE 850, PHILADELPHIA, PA 19106 USA	1748-3107	1748-3115		DISABIL REHABIL-ASSI	Disabil. Rehabil.-Assist. Technol.		2019	14	4
J	Ajani, OS; Mallipeddi, R				Ajani, Oladayo S.; Mallipeddi, Rammohan			Pareto-based Dynamic Difficulty Adjustment of a competitive exergame for arm rehabilitation	INTERNATIONAL JOURNAL OF HUMAN-COMPUTER STUDIES			English	Article						Dynamic Difficulty Adjustment; Exergame; Trade-off solutions; Pareto; Rehabilitation	MOTIVATION; INTENSITY; EXERCISE; GAMES	Although Dynamic Difficulty Adjustment (DDA) in rehabilitation-based exergames features the conflicting objectives of intensity and performance, traditional DDA methods have only addressed this problem in terms of single or weighted objectives. Deviating from previous works, this work presents a Pareto-based DDA (PDDA) for a Competitive rehabilitation-based exergame which is capable of generating…	[Ajani, Oladayo S.; Mallipeddi, Rammohan] Kyungpook Natl Univ, Dept Artificial Intelligence, Daegu, South Korea	Kyungpook National University (KNU)	Mallipeddi, R (corresponding author), Kyungpook Natl Univ, Dept Artificial Intelligence, Daegu, South Korea.	mallipeddi.ram@gmail.com	Mallipeddi, Rammohan/AAL-5306-2020; AJANI, Oladayo/HIR-9607-2022	Ajani, Oladayo/0000-0001-5796-3375	Basic Science Research Program through the National Research Foundation of Korea (NRF) - Ministry of Education; [2021R1I1A3049810]	Basic Science Research Program through the National Research Foundation of Korea (NRF) - Ministry of Education(National Research Foundation of KoreaMinistry of Education (MOE), Republic of KoreaNational Research Council for Economics, Humanities & Social Sciences, Republic of Korea);	This work was supported by the Basic Science Research Program through the National Research Foundation of Korea (NRF) funded by the Ministry of Education (2021R1I1A3049810) .		50	4	4	7	13	ACADEMIC PRESS LTD- ELSEVIER SCIENCE LTD	LONDON	24-28 OVAL RD, LONDON NW1 7DX, ENGLAND	1071-5819	1095-9300		INT J HUM-COMPUT ST	Int. J. Hum.-Comput. Stud.	OCT	2023	178
J	Akdemir, S; Tarakci, D; Budak, M; Hajebrahimi, F				Akdemir, Simay; Tarakci, Devrim; Budak, Miray; Hajebrahimi, Farzin			The effect of leap motion controller based exergame therapy on hand function, cognitive function and quality of life in older adults. A randomised trial	JOURNAL OF GERONTOLOGY AND GERIATRICS			English	Article						exergaming; exercise; hand; quality of life; aged	BLOCK TEST; RELIABILITY; VALIDITY; NORMS; BOX	Objective. To evaluate the effect of leap motion controller based exergame therapy (LMCBET) on hand function, cognitive function and quality of life (QoL) in older adults. Design. A parallel, double-blind trial with participants allocated (1:1) to one of two groups as the structured exercise (SE) and LMCBET. Setting. The study was conducted in Barinyurt Nursing Home and Elderly Care Center in Ist…	[Akdemir, Simay; Tarakci, Devrim] Istanbul Medipol Univ, Inst Hlth Sci, Dept Physiotherapy & Rehabil, Istanbul, Turkiye; [Akdemir, Simay] Istanbul Univ Cerrahpasa, Inst Hlth Sci, Dept Physiotherapy & Rehabil, Doctorate Program, Istanbul, Turkiye; [Budak, Miray] Istanbul Medipol Univ, Dept Occupat Therapy, Fac Hlth Sci, Istanbul, Turkiye; [Hajebrahimi, Farzin] Istanbul Medipol Univ, Dept Physiothe…	Istanbul Medipol University; Istanbul University - Cerrahpasa; Istanbul Medipol University; Istanbul Medipol University	Akdemir, S (corresponding author), Ataturk Ave 40-16, TR-34815 Istanbul, Turkiye.	simay.akdemir@medipol.edu.tr	Hajebrahimi, Farzin/AAC-8870-2020; Tarakci, Devrim/X-8190-2019; Budak, Miray/AEW-5360-2022	Budak, Miray/0000-0003-0552-8464					36	0	0	3	11	PACINI EDITORE	PISA	VIA DELLA GHERARDESCA-ZONA INDUSTRIALE OSPEDALETTO, 56121 PISA, ITALY	2499-6564			J GERONTOL GERIATR	J. Gerontol. Geriatr.	SEP	2023	71	3
J	Akinci, M; Burak, M; Kasal, FZ; Özaslan, EA; Huri, M; Kurtaran, ZA				Akinci, Murat; Burak, Mustafa; Kasal, Fatma Zehra; Ozaslan, Ezgi Aydin; Huri, Meral; Kurtaran, Zeynep Aydan			The Effects of Combined Virtual Reality Exercises and Robot Assisted Gait Training on Cognitive Functions, Daily Living Activities, and Quality of Life in High Functioning Individuals With Subacute Stroke	PERCEPTUAL AND MOTOR SKILLS			English	Article						cognitive functions; subacute stroke; robot assisted gait training	RECOVERY; REHABILITATION; LOKOMAT	Stroke is a global health concern causing significant mortality. Survivors face physical, cognitive, and emotional challenges, affecting their life satisfaction and social participation. Robot-assisted gait training with virtual reality, like Lokomat, is a promising rehabilitation tool. We investigated its impact on cognitive status, activities of daily living, and quality of life in individuals …	[Akinci, Murat; Ozaslan, Ezgi Aydin; Kurtaran, Zeynep Aydan] Ankara City Hosp, Dept Phys Therapy & Rehabil, Ankara, Turkiye; [Burak, Mustafa] Firat Univ, Fac Hlth Sci, Dept Phys Therapy & Rehabil, Elazig, Turkiye; [Kasal, Fatma Zehra] Ankara City Hosp, Dept Virtual Real, Ankara, Turkiye; [Huri, Meral] Hacettepe Univ, Fac Hlth Sci, Dept Occupat Therapy, Ankara, Turkiye; [Burak, Mustafa] Firat Univ…	City Hospital Ankara; Firat University; City Hospital Ankara; Hacettepe University; Firat University	Burak, M (corresponding author), Firat Univ, Fac Hlth Sci, Dept Phys Therapy & Rehabil, Univ Neighborhood 23000, TR-23119 Elazig, Turkiye.	mburak@firat.edu.tr	AKINCI, Murat/JDM-6023-2023; Aydın Özaslan, Ezgi/KYR-7896-2024; BURAK, Mustafa/ACJ-1643-2022; Huri, Meral/AAM-6057-2020	AKINCI, MURAT/0000-0001-6951-0760; Burak, Mustafa/0000-0002-2372-0102					27	2	2	7	15	SAGE PUBLICATIONS INC	THOUSAND OAKS	2455 TELLER RD, THOUSAND OAKS, CA 91320 USA	0031-5125	1558-688X		PERCEPT MOTOR SKILL	Percept. Mot. Skills	JUN	2024	131	3
J	Akrama, G; Sitzmann, L; Baumann, C				Akrama, Gaith; Sitzmann, Lennert; Baumann, Christian			Impact of Exergaming with Commercially Available Game Consoles on Balance and Quality of Life in People with Idiopathic Parkinson's Disease - A Systematic Review	PHYSIOSCIENCE			German	Review						Parkinson's disease; balance; quality of life; exergaming; virtual reality	VIRTUAL-REALITY; PEDRO SCALE; METHODOLOGICAL QUALITY; STROKE REHABILITATION; OLDER-ADULTS; WII FIT; VALIDATION; RELIABILITY; MOTOR; TASK	Background Exergaming, as a combination of gaming fun and training, could represent an effective therapeutic approach against balance disorders and reduced quality of life (QoL) in Parkinson's disease (PD) patients. However, accessible types of exergaming have not been extensively studied.Aim To find out whether exergaming with commercially available game consoles improves balance and QoL in pati…	[Akrama, Gaith; Sitzmann, Lennert; Baumann, Christian] Hsch Fulda, Fachbereich Pflege & Gesundheit, Fulda, Germany; [Baumann, Christian] Hsch Fulda, Leipziger Str 123, D-36037 Fulda, Germany		Baumann, C (corresponding author), Hsch Fulda, Leipziger Str 123, D-36037 Fulda, Germany.	christian.baumann@pg.hs-fulda.de	Sitzmann, Lennert/AAY-9251-2021; Baumann, Christian/HOH-4448-2023						67	0	0	0	5	GEORG THIEME VERLAG KG	STUTTGART	RUDIGERSTR 14, D-70469 STUTTGART, GERMANY	1860-3092	1860-3351		PHYSOSCIENCE	Physoscience	JUN	2023	19	2
J	Al Nattah, MMA; Tiberti, S; Segaletti, L				Al Nattah, Moaied Mohamed Ahmed; Tiberti, Simone; Segaletti, Leandro			Semi-Immersive Virtual Reality Exercise Therapy for Upper Limb Rehabilitation in Patients With Spinal Cord Injury Using the Leap Motion Controller	CUREUS JOURNAL OF MEDICAL SCIENCE			English	Article						physiatrist; upper limbs; physical exercise; muscle weakness; occupational therapy; physical medicine and; rehabilitation; unity 3d; leap motion controller; semi-immersive virtual reality; spinal cord injury		In this article, we present a case study involving a patient with spinal cord injury (SCI), resulting in tetraplegia and subsequent loss of upper limb function. The subject of our study was a 23-year-old woman with incomplete tetraplegia stemming from a cervical spinal cord injury. Our primary objective was to enhance hand function and grip strength. Throughout the intervention, we observed subst…	[Al Nattah, Moaied Mohamed Ahmed] Univ Rome Sapienza, Phys & Rehabil Med, Rome, Italy; [Tiberti, Simone; Segaletti, Leandro] CTO Andrea Alesini Roma, Spinal Unit, Rome, Italy	Sapienza University Rome	Al Nattah, MMA (corresponding author), Univ Rome Sapienza, Phys & Rehabil Med, Rome, Italy.	moidntth@gmail.com			Hospital of Rome	Hospital of Rome	Acknowledgements Spinal Unit CTO Roma Staff, My Professors of Physical and Rehabilitation Medicine of Umberto I, Hospital of Rome		20	2	2	9	11	SPRINGERNATURE	LONDON	CAMPUS, 4 CRINAN ST, LONDON, N1 9XW, ENGLAND		2168-8184		CUREUS J MED SCIENCE	Cureus J Med Sci	JAN 14	2024	16	1
J	Alazba, A; Al-Khalifa, H; AlSobayel, H				Alazba, Amal; Al-Khalifa, Hend; AlSobayel, Hana			RabbitRun: An Immersive Virtual Reality Game for Promoting Physical Activities Among People with Low Back Pain †	TECHNOLOGIES			English	Article						low back pain; virtual reality; virtual rehabilitation; serious game; gamification	MANAGEMENT; GUIDELINES; THERAPY	Low back pain (LBP) is one of the most common problems among adults. The usual physiotherapy treatment is to perform physical exercises. However, some LBP patients have false beliefs regarding their pain and they tend to avoid physical movements which might increase their pain and disability. Virtual reality (VR) has proven to be an effective intervention in improving motor functions and reducing…	[Alazba, Amal] King Saud Univ, Coll Comp & Informat Sci, Informat Syst Dept, Riyadh 11495, Saudi Arabia; [Al-Khalifa, Hend] King Saud Univ, Coll Comp & Informat Sci, Informat Technol Dept, Riyadh 11495, Saudi Arabia; [AlSobayel, Hana] King Saud Univ, Coll Appl Med Sci, Dept Rehabil Sci, Riyadh 11495, Saudi Arabia	King Saud University; King Saud University; King Saud University	Alazba, A (corresponding author), King Saud Univ, Coll Comp & Informat Sci, Informat Syst Dept, Riyadh 11495, Saudi Arabia.	aalazba@ksu.edu.sa; hendk@ksu.edu.sa; hsobayel@ksu.edu.sa	Alsobayel, Hana/AGU-6834-2022; Al-Khalifa, Hend/F-3945-2011	Alazba, Amal/0000-0002-9353-7872; Alsobayel, Hana/0000-0002-8366-5555; Al-Khalifa, Hend/0000-0002-7328-4935					31	15	16	0	19	MDPI	BASEL	ST ALBAN-ANLAGE 66, CH-4052 BASEL, SWITZERLAND		2227-7080		TECHNOLOGIES	Technologies	DEC 20	2018	7	1
J	Alba-Rueda, A; Lucena-Anton, D; De Miguel-Rubio, A				Alba-Rueda, Alvaro; Lucena-Anton, David; De Miguel-Rubio, Amaranta			Effectiveness of two different exergaming systems in addition to conventional treatment for physical therapy in patients with multiple sclerosis: A study protocol for a multicenter, assessor-blind, 24-week, randomized controlled trial	DIGITAL HEALTH			English	Article						Multiple sclerosis; exergaming; exercise; physical therapy; neurological rehabilitation	MODIFIED ASHWORTH SCALE; NINTENDO WII FIT; RELIABILITY; EXERCISE; STROKE; REHABILITATION; DYNAMOMETER; SPASTICITY; PROGRAM	Objectives The main aim is to evaluate and compare the effectiveness of two specific exergaming systems in addition to conventional treatment on improving physical functional capacity, balance, muscle strength, spasticity in lower limbs, and quality of life in patients with multiple sclerosis. The secondary aim is to compare the effectiveness of each exergaming system to isolated conventional tre…	[Alba-Rueda, Alvaro; Lucena-Anton, David] Univ Cadiz, Dept Nursing & Physiotherapy, Cadiz, Spain; [Lucena-Anton, David] Biomed Res & Innovat Inst Cadiz INiBICA, Avda Ana Viya, 52, Cadiz 11009, Spain; [De Miguel-Rubio, Amaranta] Univ Cordoba, Dept Nursing Pharmacol & Physiotherapy, Cordoba, Spain	Universidad de Cadiz; Universidad de Cordoba	Lucena-Anton, D (corresponding author), Univ Cadiz, Dept Nursing & Physiotherapy, Cadiz, Spain.;Lucena-Anton, D (corresponding author), Biomed Res & Innovat Inst Cadiz INiBICA, Avda Ana Viya, 52, Cadiz 11009, Spain.	david.lucena@uca.es	Alba-Rueda, Alvaro/GSN-6095-2022; de Miguel Rubio, AMARANTA/GYA-5940-2022	de Miguel Rubio, AMARANTA/0000-0002-4504-4088; Alba-Rueda, Alvaro/0000-0001-9188-4427			We would like to thank Cordoba Multiple Sclerosis Association Center (Cordoba, Spain) and Cadiz Multiple Sclerosis Association Center (Jerez de la Frontera, Spain) for their collaboration in the development of this study.		68	0	0	2	2	SAGE PUBLICATIONS LTD	LONDON	1 OLIVERS YARD, 55 CITY ROAD, LONDON EC1Y 1SP, ENGLAND	2055-2076			DIGIT HEALTH	Digit. Health		2024	10
J	Alba-Rueda, A; Moral-Munoz, JA; De Miguel-Rubio, A; Lucena-Anton, D				Alba-Rueda, Alvaro; Moral-Munoz, Jose A.; De Miguel-Rubio, Amaranta; Lucena-Anton, David			Exergaming for Physical Therapy in Patients with Down Syndrome: A Systematic Review and Meta-Analysis of Randomized-Controlled Trials	GAMES FOR HEALTH JOURNAL			English	Review						Down syndrome; Exergaming; Videogames; Physical therapy; Systematic review; Meta-analysis	EXERCISE PROGRAM; CHILDREN; INTERVENTIONS; QUALITY; ADULTS	The aim of this systematic review and meta-analysis of randomized-controlled trials was to analyze the effectiveness of exergaming on motor outcomes compared with control in patients with Down syndrome. The systematic review was performed according to the Preferred Reporting Items for Systematic Reviews and Meta-Analyses (PRISMA) guidelines. The search was performed up to July 2021 in the followi…	[Alba-Rueda, Alvaro; Moral-Munoz, Jose A.; Lucena-Anton, David] Univ Cadiz, Fac Nursing & Physiotherapy, Dept Nursing & Physiotherapy, Cadiz, Spain; [Moral-Munoz, Jose A.] Univ Cadiz, Inst Res & Innovat Biomed Sci Prov Cadiz INiB, Cadiz, Spain; [De Miguel-Rubio, Amaranta] Univ Cordoba, Dept Nursing Pharmacol & Physiotherapy, Cordoba, Spain; [Moral-Munoz, Jose A.] Univ Cadiz, Dept Nursing & Physio…	Universidad de Cadiz; Universidad de Cadiz; Universidad de Cordoba; Universidad de Cadiz	Moral-Munoz, JA (corresponding author), Univ Cadiz, Dept Nursing & Physiotherapy, Avda Ana Viya, 52, Cadiz 11009, Spain.	joseantonio.moral@uca.es	Alba-Rueda, Alvaro/GSN-6095-2022; Lucena-Anton, David/X-8730-2019; de Miguel Rubio, AMARANTA/GYA-5940-2022; Moral-Munoz, Jose A./A-5893-2014	Alba-Rueda, Alvaro/0000-0001-9188-4427; Lucena-Anton, David/0000-0003-2441-5342; de Miguel Rubio, AMARANTA/0000-0002-4504-4088; Moral-Munoz, Jose A./0000-0002-6465-982X	University of Cadiz; University of Cadiz	University of Cadiz; University of Cadiz	This work was supported by the University of Cadiz.		48	7	7	5	22	MARY ANN LIEBERT, INC	NEW ROCHELLE	140 HUGUENOT STREET, 3RD FL, NEW ROCHELLE, NY 10801 USA	2161-783X	2161-7856		GAMES HEALTH J	Games Health J.	APR 1	2022	11	2
J	Alghadier, M; Alharbi, T; Almasoud, N; Alshalawi, AA				Alghadier, Mshari; Alharbi, Taif; Almasoud, Nada; Alshalawi, Abdulaziz A.			Active Video Games Using Virtual Reality Influence Cognitive Performance in Sedentary Female University Students: A Randomized Clinical Trial	LIFE-BASEL			English	Article						physical activity; virtual reality; active video game; cognitive performance; MoCA	PHYSICAL-ACTIVITY QUESTIONNAIRE; MINI-MENTAL-STATE; PERCEIVED BARRIERS; METAANALYSIS; EXERGAMES; CHILDREN; RELIABILITY; PREVALENCE; FITNESS; ADULTS	Background: Virtual reality (VR) is an emerging technology that is proving to be effective in encouraging physical activity (PA) and improving health. Although regular PA has many advantages, physical inactivity continues to be a significant global health concern. Using an ActivPAL for PA assessment, this study examines the effects of an active video game (AVG) using VR on cognitive function amon…	[Alghadier, Mshari; Alharbi, Taif] Prince Sattam Bin Abdulaziz Univ, Dept Hlth & Rehabil Sci, Alkharj 11942, Saudi Arabia; [Almasoud, Nada] Matern & Childrens Hosp Alkharj, Dept Phys Therapy, Alkharj 16278, Saudi Arabia; [Alshalawi, Abdulaziz A.] Ad Dirryah Hosp, Dept Family Med, Riyadh 13717, Saudi Arabia	Prince Sattam Bin Abdulaziz University	Alghadier, M (corresponding author), Prince Sattam Bin Abdulaziz Univ, Dept Hlth & Rehabil Sci, Alkharj 11942, Saudi Arabia.	m.alghadier@psau.edu.sa; taifmajedalharbi225@hotmail.com; pt_nada@hotmail.com; abaalshalawi@moh.gov.sa	Alghadier, Mshari/GRJ-3781-2022		Prince Sattam bin Abdulaziz University; [PSAU/2024/03/31108]	Prince Sattam bin Abdulaziz University(Prince Sattam Bin Abdulaziz University);	The authors extend their appreciation to Prince Sattam bin Abdulaziz University for funding this research work through the project number (PSAU/2024/03/31108).		86	0	0	0	0	MDPI	BASEL	ST ALBAN-ANLAGE 66, CH-4052 BASEL, SWITZERLAND		2075-1729		LIFE-BASEL	Life-Basel	DEC	2024	14	12
J	Alhagbani, A; Williams, A				Alhagbani, Abdulrhman; Williams, Alison			Home-Based Exergames for Older Adults Balance and Falls Risk: A Systematic Review	PHYSICAL & OCCUPATIONAL THERAPY IN GERIATRICS			English	Review						Exergames; home-based; community-dwelling older people; falls risk; balance		Aims To evaluate whether unsupervised home-based exergames can improve balance and reduce falls risk among older people, with the reported adverse events being considered as a secondary objective. Methods A systematic search of CINAHL, Medline Ovid, EMBASE Ovid, Ovid Emcare, AMED Ovid, PEDro, Cochrane and JBI was carried out. Each study was critically appraised using the JBI checklists. Results O…	[Alhagbani, Abdulrhman; Williams, Alison] Cardiff Univ, Sch Healthcare Sci, Cardiff, Wales; [Alhagbani, Abdulrhman] Minist Hlth, Riyadh, Saudi Arabia	Cardiff University; Ministry of Health - Saudi Arabia	Alhagbani, A (corresponding author), Cardiff Univ, Sch Healthcare Sci, Cardiff, Wales.	alhagbani93@gmail.com	Alhagbani, Abdulrhman/ABB-9010-2020	Alhagbani, Abdulrhman/0000-0002-0124-5996					46	19	20	0	12	ROUTLEDGE JOURNALS, TAYLOR & FRANCIS LTD	ABINGDON	2-4 PARK SQUARE, MILTON PARK, ABINGDON OX14 4RN, OXON, ENGLAND	0270-3181	1541-3152		PHYS OCCUP THER GERI	Phys. Occup. Ther. Geriatr.	JUL 3	2021	39	3
J	Alhammad, SA				Alhammad, Saad A.			Advocating for Action: Exploring the Potential of Virtual Reality in Breathing Exercise - A Review of The Clinical Applications	PATIENT PREFERENCE AND ADHERENCE			English	Review						virtual reality; breathing exercise; pulmonary rehabilitation; biofeedback; respiratory rate; COPD	CAPACITY	The emergence of virtual reality (VR) technologies is currently shaping the healthcare system and is now being employed in various healthcare interventions. Pulmonary rehabilitation remains one such area in which VR is currently thriving to ensure overall health and well-being. While the importance of these novel technologies is being primarily researched in pulmonary rehabilitation, especially o…	[Alhammad, Saad A.] King Saud Univ, Coll Appl Med Sci, Dept Rehabil Hlth Sci, Riyadh, Saudi Arabia	King Saud University	Alhammad, SA (corresponding author), King Saud Univ, Coll Appl Med Sci, Dept Rehabil Hlth Sci, Riyadh, Saudi Arabia.	shammad@ksu.edu.sa			College of Applied Medical Sciences Research Center; Deanship of Scientific Research at King Saud University	College of Applied Medical Sciences Research Center(King Saud University); Deanship of Scientific Research at King Saud University(King Saud University)	Acknowledgments The author would like to thank the College of Applied Medical Sciences Research Center and the Deanship of Scientific Research at King Saud University.		46	0	0	4	6	DOVE MEDICAL PRESS LTD	ALBANY	PO BOX 300-008, ALBANY, AUCKLAND 0752, NEW ZEALAND	1177-889X			PATIENT PREFER ADHER	Patient Prefer. Adherence		2024	18
J	Alhwoaimel, NA; Alenazi, AM; Alhowimel, AS; Alqahtani, BA; Alshehri, MM				Alhwoaimel, Norah A.; Alenazi, Aqeel M.; Alhowimel, Ahmad S.; Alqahtani, Bader A.; Alshehri, Mohammed M.			Effects of trunk exercises using virtual reality technology on trunk performance and impairment post stroke: a systematic review and meta-analysis	TOPICS IN STROKE REHABILITATION			English	Review						Cerebrovascular accident; hemiplegia; hemiparesis; virtual reality; video game; trunk control; rehabilitation	SITTING BALANCE; EARLY PREDICTOR; REHABILITATION; RECOVERY	Objective: To systematically explore the effects of trunk exercises using virtual reality technology compared to conventional exercises for trunk impairment in patients with subacute and chronic strokes.Methods: A comprehensive search of literature published from inception until December 2022 was conducted using PubMed, Cochrane Library, Web of Science, Scopus, IEEE, and the Physiotherapy Evidenc…	[Alhwoaimel, Norah A.; Alenazi, Aqeel M.; Alhowimel, Ahmad S.; Alqahtani, Bader A.] Prince Sattam Bin Abdulaziz Univ, Dept Hlth & Rehabil Sci, Alkharj, Saudi Arabia; [Alshehri, Mohammed M.] Jazan Univ, Dept Phys Therapy, Jazan, Saudi Arabia	Prince Sattam Bin Abdulaziz University; Jazan University	Alhwoaimel, NA (corresponding author), Prince Sattam Bin Abdulaziz Univ, Dept Hlth & Rehabil Sci, Alkharj, Saudi Arabia.	n.alhwoaimel@psau.edu.sa	alhwoaimel, norah/HSH-0135-2023; Alenazi, Aqeel/L-3102-2019; Alshehri, Mohammed/AFM-1005-2022; Alqahtani, Bader/V-8094-2019	Alshehri, Mohammed/0000-0003-0028-0957; alhwoaimel, norah/0000-0001-9448-4365; Alenazi, Aqeel/0000-0002-2641-8339; Alqahtani, Bader/0000-0002-8275-6906	King Salman center For Disability Research [KSRG-2023-462]	King Salman center For Disability Research	The authors extend their appreciation to the King Salman center For Disability Research for funding this work through Research Group no KSRG-2023-462.		39	5	5	6	9	TAYLOR & FRANCIS LTD	ABINGDON	2-4 PARK SQUARE, MILTON PARK, ABINGDON OR14 4RN, OXON, ENGLAND	1074-9357	1945-5119		TOP STROKE REHABIL	Top. Stroke Rehabil.	MAY 18	2024	31	4
J	Ali, Q; Heldal, I; Helgesen, CG; Dæhlen, A				Ali, Qasim; Heldal, Ilona; Helgesen, Carsten Gunnar; Daehlen, Are			Serious Games for Vision Training Exercises with Eye-Tracking Technologies: Lessons from Developing a Prototype	INFORMATION			English	Article						serious games; gamification; eye-tracking; vision training; vision therapy; vision experts	AMBLYOPIA	Eye-tracking technologies (ETs) and serious games (SGs) have emerged as new methods promising better support for vision screening and training. Previous research has shown the practicality of eye-tracking technology for vision screening in health care, but there remains a need for studies showing that the effective utilization of SGs and ETs are beneficial for vision training. This study investig…	[Ali, Qasim; Heldal, Ilona; Helgesen, Carsten Gunnar; Daehlen, Are] Western Norway Univ Appl Sci, Dept Comp Sci Elect Engn & Math Sci, N-5063 Bergen, Norway	Western Norway University of Applied Sciences	Ali, Q; Heldal, I (corresponding author), Western Norway Univ Appl Sci, Dept Comp Sci Elect Engn & Math Sci, N-5063 Bergen, Norway.	ali.qasim@hvl.no; ilona.heldal@hvl.no	Ali, Qasim/AAH-3077-2021	Heldal, Ilona/0000-0003-1149-8820; Ali, Qasim/0000-0003-3314-3086; Helgesen, Carsten/0000-0002-5087-4350					52	4	4	2	8	MDPI	BASEL	ST ALBAN-ANLAGE 66, CH-4052 BASEL, SWITZERLAND		2078-2489		INFORMATION	Information	DEC	2022	13	12
J	Ali, SG; Wang, XN; Li, P; Jung, YHY; Bi, L; Kim, J; Chen, YT; Feng, DD; Thalmann, NM; Wang, JH; Sheng, B				Ali, Saba Ghazanfar; Wang, Xiangning; Li, Ping; Jung, Younhyun; Bi, Lei; Kim, Jinman; Chen, Yuting; Feng, David Dagan; Magnenat Thalmann, Nadia; Wang, Jihong; Sheng, Bin			A systematic review: Virtual-reality-based techniques for human exercises and health improvement	FRONTIERS IN PUBLIC HEALTH			English	Review						virtual reality; myopia; amblyopia; presbyopia; age-related macular degeneration; Alzheimer; multiple sclerosis; epilepsy	AUTISM SPECTRUM DISORDER; GLOBAL PREVALENCE; VIDEO GAME; MULTIPLE-SCLEROSIS; TEMPORAL TRENDS; OLDER CHILDREN; AMBLYOPIA; ADULTS; MYOPIA; REHABILITATION	Virtual Reality (VR) has emerged as a new safe and efficient tool for the rehabilitation of many childhood and adulthood illnesses. VR-based therapies have the potential to improve both motor and functional skills in a wide range of age groups through cortical reorganization and the activation of various neuronal connections. Recently, the potential for using serious VR-based games that combine p…	[Ali, Saba Ghazanfar; Chen, Yuting; Sheng, Bin] Shanghai Jiao Tong Univ, Dept Comp Sci & Engn, Shanghai, Peoples R China; [Wang, Xiangning] Shanghai Jiao Tong Univ, Shanghai Peoples Hosp 6, Sch Med, Dept Ophthalmol, Shanghai, Peoples R China; [Li, Ping] Hong Kong Polytech Univ, Dept Comp, Hong Kong, Peoples R China; [Li, Ping] Hong Kong Polytech Univ, Sch Design, Hong Kong, Peoples R China; [Jung…	Shanghai Jiao Tong University; Shanghai Jiao Tong University; Hong Kong Polytechnic University; Hong Kong Polytechnic University; Gachon University; University of Sydney; University of Geneva; Shanghai University of Sport	Sheng, B (corresponding author), Shanghai Jiao Tong Univ, Dept Comp Sci & Engn, Shanghai, Peoples R China.	shengbin@sjtu.edu.cn	Ali, saba/ABD-4223-2020; Kim, Jin Man/HJO-8987-2023; Sheng, Bin/LMO-9532-2024; Li, Ping/AAO-2019-2020; Wang, Yanan/JVZ-7957-2024; kim, jinman/ADL-4215-2022		National Natural Science Foundation of China [62272298]; Hong Kong Polytechnic University [P0030419]; College-level Project Fund of Shanghai Sixth People's Hospital [ynlc201909]; Interdisciplinary Program of Shanghai Jiao Tong University [YG2022QN089]	National Natural Science Foundation of China(National Natural Science Foundation of China (NSFC)); Hong Kong Polytechnic University(Hong Kong Polytechnic University); College-level Project Fund of Shanghai Sixth People's Hospital; Interdisciplinary Program of Shanghai Jiao Tong University	Funding This research was funded by the National Natural Science Foundation of China (Grant No. 62272298), the Hong Kong Polytechnic University (Grant No. P0030419), the College-level Project Fund of Shanghai Sixth People's Hospital (Grant No. ynlc201909), and the Interdisciplinary Program of Shanghai Jiao Tong University (Project No. YG2022QN089).		122	21	21	13	72	FRONTIERS MEDIA SA	LAUSANNE	AVENUE DU TRIBUNAL FEDERAL 34, LAUSANNE, CH-1015, SWITZERLAND		2296-2565		FRONT PUBLIC HEALTH	Front. Public Health	MAR 23	2023	11
J	Allegue, DR; Higgins, J; Sweet, SN; Archambault, PS; Michaud, F; Miller, W; Tousignant, M; Kairy, D				Allegue, Dorra Rakia; Higgins, Johanne; Sweet, Shane N.; Archambault, Philippe S.; Michaud, Francois; Miller, William; Tousignant, Michel; Kairy, Dahlia			Rehabilitation of Upper Extremity by Telerehabilitation Combined With Exergames in Survivors of Chronic Stroke: Preliminary Findings From a Feasibility Clinical Trial	JMIR REHABILITATION AND ASSISTIVE TECHNOLOGIES			English	Article						stroke; rehabilitation; virtual reality; video games; telerehabilitation; upper extremity; motivation; mHealth; mobile health; personalized care; stroke rehabilitation	RANDOMIZED CONTROLLED-TRIAL; VIRTUAL-REALITY SYSTEM; MOTOR RECOVERY; ARM FUNCTION; POSTSTROKE; RECOMMENDATIONS; EXERCISE; BEHAVIOR; NEEDS; HAND	Background: Exergames are increasingly being used among survivors of stroke with chronic upper extremity (UE) sequelae to continue exercising at home after discharge and maintain activity levels. The use of virtual reality exergames combined with a telerehabilitation app (VirTele) may be an interesting alternative to rehabilitate the UE sequelae in survivors of chronic stroke while allowing for o…	[Allegue, Dorra Rakia; Higgins, Johanne; Kairy, Dahlia] Univ Montreal, Sch Rehabil, Montreal, PQ, Canada; [Allegue, Dorra Rakia; Higgins, Johanne; Sweet, Shane N.; Archambault, Philippe S.; Kairy, Dahlia] Inst Univ Readaptat Deficience Phys Montreal, Ctr Interdisciplinary Res Rehabil Greater Montreal, 6363 Chem Hudson, Montreal, PQ H3S 1M9, Canada; [Allegue, Dorra Rakia] Mission Univ Tunisie, Mon…	Universite de Montreal; McGill University; McGill University; University of Sherbrooke; University of British Columbia; University of Sherbrooke	Allegue, DR (corresponding author), Inst Univ Readaptat Deficience Phys Montreal, Ctr Interdisciplinary Res Rehabil Greater Montreal, 6363 Chem Hudson, Montreal, PQ H3S 1M9, Canada.	dorra.rakia.allegue@umontreal.ca	Allegue, Dorra/ACE-8866-2022; Miller, William/S-7407-2019; Higgins, Johanne/AAF-3672-2019	Allegue, Dorra Rakia/0000-0003-4434-7738; Sweet, Shane/0000-0002-6172-3769; Miller, William/0000-0003-3060-0210; Tousignant, Michel/0000-0001-7561-1170; Michaud, Francois/0000-0002-3639-7770; Higgins, Johanne/0000-0003-1513-6587	Canadian Institutes of Health Research [385297]; School of Rehabilitation of Universite de Montreal; Universite de Montreal; Center for Interdisciplinary Research in Rehabilitation of Greater Montreal	Canadian Institutes of Health Research(Canadian Institutes of Health Research (CIHR)); School of Rehabilitation of Universite de Montreal; Universite de Montreal; Center for Interdisciplinary Research in Rehabilitation of Greater Montreal	This work was supported by the Canadian Institutes of Health Research (385297, 2017) [32,33] , doctoral scholarships from the School of Rehabilitation of Universite de Montreal, graduate and postdoctoral studies of Universite de Montreal, the Center for Interdisciplinary Research in Rehabilitation of Greater Montreal, and Wilrose Desrosiers and Pauline Dunn Funding. The funding sources were not i…		57	6	6	1	5	JMIR PUBLICATIONS, INC	TORONTO	130 QUEENS QUAY East, Unit 1100, TORONTO, ON M5A 0P6, CANADA		2369-2529		JMIR REHABIL ASSIST	JMIR Rehabil. Assist. Technol.	APR-JUN	2022	9	2
J	Allegue, DR; Kairy, D; Higgins, J; Archambault, PS; Michaud, F; Miller, WC; Sweet, SN; Tousignant, M				Allegue, Dorra Rakia; Kairy, Dahlia; Higgins, Johanne; Archambault, Philippe S.; Michaud, Francois; Miller, William C.; Sweet, Shane N.; Tousignant, Michel			A Personalized Home-Based Rehabilitation Program Using Exergames Combined With a Telerehabilitation App in a Chronic Stroke Survivor: Mixed Methods Case Study	JMIR SERIOUS GAMES			English	Article						stroke; rehabilitation; virtual reality; video games; telerehabilitation; upper extremity; motivation	CLINICALLY IMPORTANT DIFFERENCES; UNIFIED THEORY; PHYSICAL-ACTIVITY; MOVEMENT THERAPY; TECHNOLOGY; ACCEPTANCE; BEHAVIOR; RECOMMENDATIONS; INTERVENTIONS; RECOVERY	Background: In Canada, only 11% of stroke survivors have access to outpatient and community-based rehabilitation after discharge from inpatient rehabilitation. Hence, innovative community-based strategies are needed to provide adequate postrehabilitation services. The VirTele program, which combines virtual reality exergames and a telerehabilitation app, was developed to provide stroke survivors …	[Allegue, Dorra Rakia; Kairy, Dahlia; Higgins, Johanne] Univ Montreal, Sch Rehabil, Montreal, PQ, Canada; [Allegue, Dorra Rakia; Kairy, Dahlia; Higgins, Johanne; Archambault, Philippe S.; Sweet, Shane N.] Inst Univ Readaptat Deficience Phys Montreal, Ctr Interdisciplinary Res Rehabil Greater Montrea, 6363 Chemin Hudson Fifth Floor, Montreal, PQ H3S 1M9, Canada; [Allegue, Dorra Rakia] Mission Univ…	Universite de Montreal; Universite de Montreal; McGill University; University of Sherbrooke; University of British Columbia; McGill University; University of Sherbrooke	Allegue, DR (corresponding author), Inst Univ Readaptat Deficience Phys Montreal, Ctr Interdisciplinary Res Rehabil Greater Montrea, 6363 Chemin Hudson Fifth Floor, Montreal, PQ H3S 1M9, Canada.	dorra.rakia.allegue@umontreal.ca	Higgins, Johanne/AAF-3672-2019; Miller, William/S-7407-2019; Allegue, Dorra/ACE-8866-2022; Archambault, Philippe S./F-4675-2010	Allegue, Dorra Rakia/0000-0003-4434-7738; Michaud, Francois/0000-0002-3639-7770; Miller, William/0000-0003-3060-0210; Tousignant, Michel/0000-0001-7561-1170; Sweet, Shane/0000-0002-6172-3769; Archambault, Philippe S./0000-0002-8656-4477; Higgins, Johanne/0000-0003-1513-6587	Canadian Institutes of Health Research [385297]; Mission Universitaire de Tunisie	Canadian Institutes of Health Research(Canadian Institutes of Health Research (CIHR)); Mission Universitaire de Tunisie	This work was supported by the Canadian Institutes of Health Research (385297, 2017) and a scholarship from the Mission Universitaire de Tunisie. The funding source had no involvement in the research or preparation of the paper.		51	16	16	1	23	JMIR PUBLICATIONS, INC	TORONTO	130 QUEENS QUAY East, Unit 1100, TORONTO, ON M5A 0P6, CANADA	2291-9279			JMIR SERIOUS GAMES	JMIR Serious Games	JUL-SEP	2021	9	3
J	Allegue, DR; Kairy, D; Higgins, J; Archambault, P; Michaud, F; Miller, W; Sweet, SN; Tousignant, M				Allegue, Dorra Rakia; Kairy, Dahlia; Higgins, Johanne; Archambault, Philippe; Michaud, Francois; Miller, William; Sweet, Shane Norman; Tousignant, Michel			Optimization of Upper Extremity Rehabilitation by Combining Telerehabilitation With an Exergame in People With Chronic Stroke: Protocol for a Mixed Methods Study	JMIR RESEARCH PROTOCOLS			English	Article						stroke; rehabilitation; virtual reality; telerehabilitation; upper extremity; motivation	QUALITY-OF-LIFE; CANADIAN-STROKE; ARM; RECOMMENDATIONS; ACCEPTANCE; GUIDELINES; PILOT	Background: Exergames have the potential to provide an accessible, remote approach for poststroke upper extremity (UE) rehabilitation. However, the use of exergames without any follow-up by a health professional could lead to compensatory movements during the exercises, inadequate choice of difficulty level, exercises not being completed, and lack of motivation to pursue exercise programs, thereb…	[Allegue, Dorra Rakia; Kairy, Dahlia; Higgins, Johanne] Univ Montreal, Sch Rehabil, Montreal, PQ, Canada; [Allegue, Dorra Rakia; Kairy, Dahlia; Higgins, Johanne; Sweet, Shane Norman] Inst Univ Readaptat Deficience Phys Montreal, Ctr Interdisciplinary Res Rehabil Greater Montrea, 6300 Ave Darlington, Montreal, PQ H3S 2J4, Canada; [Allegue, Dorra Rakia] Mission Univ Tunisie, Montreal, PQ, Canada; […	Universite de Montreal; Universite de Montreal; McGill University; University of Sherbrooke; University of British Columbia	Allegue, DR (corresponding author), Inst Univ Readaptat Deficience Phys Montreal, Ctr Interdisciplinary Res Rehabil Greater Montrea, 6300 Ave Darlington, Montreal, PQ H3S 2J4, Canada.	dorra.rakia.allegue@umontreal.ca	Higgins, Johanne/AAF-3672-2019; Miller, William/S-7407-2019; Allegue, Dorra/ACE-8866-2022	Higgins, Johanne/0000-0003-1513-6587; Miller, William/0000-0003-3060-0210; Allegue, Dorra Rakia/0000-0003-4434-7738; Tousignant, Michel/0000-0001-7561-1170; Michaud, Francois/0000-0002-3639-7770; Sweet, Shane/0000-0002-6172-3769	Canadian Institutes of Health Research [385297]; Mission Universitaire de Tunisie	Canadian Institutes of Health Research(Canadian Institutes of Health Research (CIHR)); Mission Universitaire de Tunisie	This work was supported by the Canadian Institutes of Health Research (385297, 2017) and a scholarship of the Mission Universitaire de Tunisie. The funding source had no involvement in the conduct of the research or the preparation of the article.		40	18	18	0	26	JMIR PUBLICATIONS, INC	TORONTO	130 QUEENS QUAY East, Unit 1100, TORONTO, ON M5A 0P6, CANADA	1929-0748			JMIR RES PROTOC	JMIR RES. Protoc.	MAY	2020	9	5
J	Alon, D; Sousa, CV; Baranowski, T; Barreira, TV; Cabrera-Perez, R; Chiu, K; Fernandez, A; Fleischman, A; Huang, S; Hwang, JY; Green, MC; Lee, IM; Lee, K; Lessard, S; Levitsky, LL; Misawa, A; Noubary, F; Samuels, R; Sun, KJ; Thompson, D; Lu, AS				Alon, Dar; Sousa, Caio Victor; Baranowski, Tom; Barreira, Tiago, V; Cabrera-Perez, Romina; Chiu, Kelly; Fernandez, Austin; Fleischman, Amy; Huang, Shirley; Hwang, Jungyun; Green, Melanie C.; Lee, I-Min; Lee, Kelly; Lessard, Sarah; Levitsky, Lynne L.; Misawa, Aika; Noubary, Farzad; Samuels, Ronald; Sun, Kyung Jin; Thompson, Debbe; Lu, Amy S.			The impact of narratives and active video games on long-term moderate-to-vigorous physical activity: A randomized controlled trial protocol	CONTEMPORARY CLINICAL TRIALS			English	Article							CHILDHOOD; OBESITY; HEALTH; YOUNG	Background: Although physical activity (PA) has been shown in helping prevent and treat obesity, current PA interventions are still not effective in ameliorating the obesity epidemic. Additional forms of PA need to be investigated to improve PA engagement and outcomes. We hypothesize that pairing a narrative (i.e., story) with an active video game (AVG), a less traditional form of PA, will increa…	[Alon, Dar; Sousa, Caio Victor; Cabrera-Perez, Romina; Fernandez, Austin; Lee, Kelly; Misawa, Aika; Sun, Kyung Jin; Lu, Amy S.] Northeastern Univ, Hlth Technol Lab, Bouve Coll Hlth Sci, Coll Arts Media & Design, 360 Huntington Ave, Boston, MA 02115 USA; [Baranowski, Tom] Baylor Coll Med, 1100 Bates SL, Houston, TX 77030 USA; [Barreira, Tiago, V] Syracuse Univ, Exercise Sci Dept, 820 Comstock Ave,…	Northeastern University; Baylor College of Medicine; Syracuse University; Harvard University; Harvard Medical School; Boston Children's Hospital; Floating Hospital For Children; Tufts Medical Center; Stanford University; State University of New York (SUNY) System; University at Buffalo, SUNY; Harvard University; Brigham & Women's Hospital; Harvard T.H. Chan School of Public Health; Harvard Medica…	Lu, AS (corresponding author), Northeastern Univ, Hlth Technol Lab, Bouve Coll Hlth Sci, Coll Arts Media & Design, 360 Huntington Ave, Boston, MA 02115 USA.	a.lu@northeastern.edu	Thompson, Debbe/GOV-5741-2022; Barreira, Tiago/AAD-9429-2021; Lu, Amy Shirong/ITV-5174-2023; Lee, I-Min/ABD-5409-2021; Cree, Melanie/HGF-0832-2022; Sousa, Caio Victor/D-7060-2016	Hwang, Jungyun/0000-0001-7538-4414; Lu, Amy Shirong/0000-0002-8230-9049; Sousa, Caio Victor/0000-0002-0499-2372; Alon, Dar/0000-0002-3268-1926; Barreira, Tiago/0000-0001-7108-3374; Thompson, Debbe/0000-0002-5491-8816	National Institute of Diabetes and Digestive and Kidney Diseases [1R01DK109316]; College of Arts, Media, and Design and Bouve College of Health Sciences at Northeastern University	National Institute of Diabetes and Digestive and Kidney Diseases(United States Department of Health & Human ServicesNational Institutes of Health (NIH) - USANIH National Institute of Diabetes & Digestive & Kidney Diseases (NIDDK)); College of Arts, Media, and Design and Bouve College of Health Sciences at Northeastern University	This study was supported in part by a grant from the National Institute of Diabetes and Digestive and Kidney Diseases (1R01DK109316, PI: A.S.L.), and by the College of Arts, Media, and Design and Bouve College of Health Sciences at Northeastern University, Boston, MA.		43	2	2	0	14	ELSEVIER SCIENCE INC	NEW YORK	STE 800, 230 PARK AVE, NEW YORK, NY 10169 USA	1551-7144	1559-2030		CONTEMP CLIN TRIALS	Contemp. Clin. Trials	SEP	2020	96
J	Alshowair, A; Bail, J; AlSuwailem, F; Mostafa, A; Abdel-Azeem, A				Alshowair, Abdulmajeed; Bail, Jean; AlSuwailem, Fatima; Mostafa, Asmaa; Abdel-Azeem, Amro			Use of virtual reality exercises in disaster preparedness training: A scoping review	SAGE OPEN MEDICINE			English	Review						Virtual reality; exercises; disaster preparedness; training	SIMULATION; MEDICINE; CURRICULUM; DESIGN	Background: The scope and number of disasters have increased over the years. This has called for more robust disaster preparedness training and plans. The use of virtual reality exercises in addition to tabletop exercises is considered a new approach to the preparation of disaster preparedness plans. Virtual reality exercises are being developed to either replace or complement current traditional…	[Alshowair, Abdulmajeed] Minist Hlth, Riyadh Hlth Cluster 1, VP Community Hlth Excellence, Riyadh, Saudi Arabia; [Bail, Jean] Philadelphia Univ, PA Program, Disaster Med & Management, Philadelphia, PA USA; [AlSuwailem, Fatima; Abdel-Azeem, Amro] Minist Hlth, Riyadh Hlth Cluster 1, Populat Hlth Management & Res, Riyadh, Saudi Arabia; [Mostafa, Asmaa] Minist Hlth Cairo, Med & Hlth Profess Educ, Cai…	Ministry of Health - Saudi Arabia; Thomas Jefferson University; Ministry of Health - Saudi Arabia; Egyptian Knowledge Bank (EKB); Ministry of Health & Population - Egypt; Egyptian Knowledge Bank (EKB); Zagazig University	Abdel-Azeem, A (corresponding author), Minist Hlth, Riyadh Hlth Cluster 1, Populat Hlth Management & Res, Riyadh 11564, Saudi Arabia.	dr_amro_osh@hotmail.com	Abdel-Azeem, Amro/F-1336-2017	Abdel-Azeem, Amro/0000-0001-8607-1536; Alsuwailem, Fatima/0000-0003-1507-8604					65	2	2	9	12	SAGE PUBLICATIONS INC	THOUSAND OAKS	2455 TELLER RD, THOUSAND OAKS, CA 91320 USA	2050-3121			SAGE OPEN MED	SAGE Open Med.		2024	12
J	Alshurafa, N; Xu, WY; Liu, JJ; Huang, MC; Mortazavi, B; Roberts, CK; Sarrafzadeh, M				Alshurafa, Nabil; Xu, Wenyao; Liu, Jason J.; Huang, Ming-Chun; Mortazavi, Bobak; Roberts, Christian K.; Sarrafzadeh, Majid			Designing a Robust Activity Recognition Framework for Health and Exergaming Using Wearable Sensors	IEEE JOURNAL OF BIOMEDICAL AND HEALTH INFORMATICS			English	Article						Classification; clustering; energy expenditure (EE); exergaming; intensity-varying activity; mixture models; stochastic approximation model	PHYSICAL-ACTIVITY; VALIDITY; CLASSIFICATION; ACTIGRAPH; MODEL	Detecting human activity independent of intensity is essential in many applications, primarily in calculating metabolic equivalent rates and extracting human context awareness. Many classifiers that train on an activity at a subset of intensity levels fail to recognize the same activity at other intensity levels. This demonstrates weakness in the underlying classification method. Training a class…	[Alshurafa, Nabil; Liu, Jason J.; Huang, Ming-Chun; Mortazavi, Bobak; Sarrafzadeh, Majid] Univ Calif Los Angeles, Wireless Hlth Inst, Dept Comp Sci, Los Angeles, CA 90095 USA; [Xu, Wenyao] SUNY Buffalo, Dept Comp Sci & Engn, Buffalo, NY 14260 USA; [Roberts, Christian K.] Univ Calif Los Angeles, Sch Nursing, Translat Sci Sect, Exercise & Metab Dis Res Lab, Los Angeles, CA 90095 USA	University of California System; University of California Los Angeles; State University of New York (SUNY) System; University at Buffalo, SUNY; University of California System; University of California Los Angeles	Alshurafa, N (corresponding author), Univ Calif Los Angeles, Wireless Hlth Inst, Dept Comp Sci, Los Angeles, CA 90095 USA.	nabil@cs.ucla.edu; wenyao@cs.ucla.edu; ja-sonliu@cs.ucla.edu; mingchuh@cs.ucla.edu; bobakm@cs.ucla.edu; croberts@sonnet.ucla.edu; majid@cs.ucla.edu	Xu, Wenyao/C-4043-2011; Liu, Jason/HLX-2144-2023	Huang, Ming-Chun/0000-0002-2269-4694; Alshurafa, Nabil/0000-0001-6681-7564					37	74	80	0	22	IEEE-INST ELECTRICAL ELECTRONICS ENGINEERS INC	PISCATAWAY	445 HOES LANE, PISCATAWAY, NJ 08855-4141 USA	2168-2194	2168-2208		IEEE J BIOMED HEALTH	IEEE J. Biomed. Health Inform.	SEP	2014	18	5
J	Altorfer, P; Adcock, M; de Bruin, ED; Graf, F; Giannouli, E				Altorfer, Patrizia; Adcock, Manuela; de Bruin, Eling D.; Graf, Florian; Giannouli, Eleftheria			Feasibility of Cognitive-Motor Exergames in Geriatric Inpatient Rehabilitation: A Pilot Randomized Controlled Study	FRONTIERS IN AGING NEUROSCIENCE			English	Article						exergaming; balance training; cognitive training; exercise; step training; older adults; fall prevention	DWELLING OLDER-ADULTS; ACTIVE VIDEO GAMES; FUNCTIONAL MOBILITY; PHYSICAL PERFORMANCE; PREDICT FALLS; WII FIT; BALANCE; EXERCISE; GAIT; INTERVENTIONS	Objective: The aim of this pilot randomized clinical trial was to test the feasibility and efficacy of an exergame-based cognitive-motor training program in geriatric inpatients.Methods: The study participants were randomly allocated to either the exergame intervention group or the control group. The control group received the standard rehabilitation treatment offered in the clinic. In addition t…	[Altorfer, Patrizia; Adcock, Manuela; de Bruin, Eling D.; Giannouli, Eleftheria] Swiss Fed Inst Technol, Inst Human Movement Sci & Sport, Dept Hlth Sci & Technol, Zurich, Switzerland; [de Bruin, Eling D.] Karolinska Inst, Div Physiotherapy, Dept Neurobiol Care Sci & Soc, Stockholm, Sweden; [de Bruin, Eling D.] OST Eastern Swiss Univ Appl Sci, Dept Hlth, St Gallen, Switzerland; [Graf, Florian] VAM…	Swiss Federal Institutes of Technology Domain; ETH Zurich; Karolinska Institutet; University of Basel	Giannouli, E (corresponding author), Swiss Fed Inst Technol, Inst Human Movement Sci & Sport, Dept Hlth Sci & Technol, Zurich, Switzerland.;Giannouli, E (corresponding author), Univ Basel, Dept Sport Exercise & Hlth, Div Sports & Exercise Med, Basel, Switzerland.	eleftheria.giannouli@hest.ethz.ch	de Bruin, Eling/A-4751-2011; Giannouli, Eleftheria/H-8308-2019	Giannouli, Eleftheria/0000-0001-7762-1348					93	15	16	4	20	FRONTIERS MEDIA SA	LAUSANNE	AVENUE DU TRIBUNAL FEDERAL 34, LAUSANNE, CH-1015, SWITZERLAND	1663-4365			FRONT AGING NEUROSCI	Front. Aging Neurosci.	NOV 29	2021	13
J	Alves, I; Moreira, AP; Sousa, T; Teles, P; Fernandes, CS; Goncalves, F; Magalhaes, B				Alves, Isabel; Moreira, Ana Paula; Sousa, Teresa; Teles, Paulo; Fernandes, Carla Silvia; Goncalves, Filipe; Magalhaes, Bruno			Exergame-based rehabilitation for cancer patients undergoing abdominal surgery: Effects on pain, anxiety, depression, and fatigue - A pilot study	EUROPEAN JOURNAL OF ONCOLOGY NURSING			English	Article						Games; Exergames; Pain; Anxiety; Depression; Fatigue neoplasms; Rehabilitation	COLORECTAL-CANCER; COMPLICATIONS; PREVALENCE; STRATEGIES; PROGRAM	Purpose: This study aimed to determine the efficacy of an exergame rehabilitation program on pain, anxiety or depression, and fatigue in oncology patients undergoing abdominal surgery. Methods: The randomized controlled trial evaluated the efficacy of exergame rehabilitation on Pain, Anxiety, Depression, and Fatigue in oncology patients undergoing abdominal surgery. Patients were recruited from O…	[Alves, Isabel; Moreira, Ana Paula; Sousa, Teresa] Portuguese Inst Oncol, Porto, Portugal; [Teles, Paulo] Univ Porto, Fac Econ, Porto, Portugal; [Fernandes, Carla Silvia] Porto Higher Sch Nursing, Porto, Portugal; [Fernandes, Carla Silvia] Rise Hlth, Loule, Portugal; [Fernandes, Carla Silvia] ADITGames Assoc, Porto, Portugal; [Goncalves, Filipe] Univ A Coruna, Fac Hlth Sci, Coruna, Spain; [Goncal…	Universidade de Coimbra; Universidade do Porto; Universidade da Coruna; Portuguese Institute of Oncology; University of Tras-os-Montes & Alto Douro; Universidade do Porto	Magalhaes, B (corresponding author), Univ Tras os Montes & Alto Douro UTAD, Sch Hlth, Vila Real, Portugal.	brunomm@utad.pt	Fernandes, Carla Sílvia/S-5875-2019; , Teresa/HSF-0698-2023; Gonçalves, Filipe/GXH-4753-2022; Magalhaes, Bruno/K-8273-2019	Fernandes, Carla Silvia/0000-0001-7251-5829; Magalhaes, Bruno/0000-0001-6049-8646; Goncalves, Filipe/0000-0002-4423-7443; , Isabel Alves/0009-0000-8405-3537					53	0	0	2	2	ELSEVIER SCI LTD	London	125 London Wall, London, ENGLAND	1462-3889	1532-2122		EUR J ONCOL NURS	Eur. J. Oncol. Nurs.	OCT	2024	72
J	Alves, I; Moreira, AP; Sousa, T; Teles, P; Magalhaes, BM; Goncalves, F; Fernandes, CS				Alves, Isabel; Moreira, Ana Paula; Sousa, Teresa; Teles, Paulo; Magalhaes, Bruno Miguel; Goncalves, Filipe; Fernandes, Carla Silvia			Impact of Exergames on the Rehabilitation of Cancer Patients Undergoing Major Abdominal Surgery	CANCER NURSING			English	Article; Early Access						Activities of daily living; Exergames; Games; Neoplasms; Postural balance; Rehabilitation	PROGRAM	BackgroundExergames can be an appealing strategy that is integrated into post-abdominal surgery rehabilitation.ObjectiveThe aim of this study was to assess the effectiveness of exergame rehabilitation in improving independence in activities of daily living (ADLs) and patient balance after abdominal cancer surgery.MethodsA randomized control-group study was carried out in an oncological hospital i…	[Alves, Isabel; Moreira, Ana Paula; Sousa, Teresa] Portuguese Inst Oncol, Porto, Portugal; [Teles, Paulo] Univ Porto, Sch Econ, Porto, Portugal; [Magalhaes, Bruno Miguel] Univ Tras Montes & Alto Douro UTAD, Sch Hlth, Vila Real, Portugal; [Magalhaes, Bruno Miguel] IPO Porto Res Ctr CI IPOP, Oncol Nursing Res Unit, Porto, Portugal; [Magalhaes, Bruno Miguel] Portuguese Oncol Inst Porto IPO Porto, Po…	Universidade de Coimbra; Universidade do Porto; University of Tras-os-Montes & Alto Douro; Portuguese Institute of Oncology; Universidade da Coruna	Fernandes, CS (corresponding author), Rua Dr Antonio Bernardino de Almeida 830, P-4200072 Porto, Portugal.	i.f.alves@sapo.pt; paula.moreira@ipoporto.min-saude.pt; teresa.c.sousa@ipoporto.min-saude.pt; pteles@fep.up.pt; bruno.magalhaes@netcabo.pt; flip.goncalves@gmail.com; arlasilviaf@gmail.com	Gonçalves, Filipe/GXH-4753-2022; Fernandes, Carla Sílvia/S-5875-2019; , Teresa/HSF-0698-2023; Magalhaes, Bruno/K-8273-2019	Goncalves, Filipe/0000-0002-4423-7443; Fernandes, Carla Silvia/0000-0001-7251-5829; , Isabel Alves/0009-0000-8405-3537; Magalhaes, Bruno/0000-0001-6049-8646					28	0	0	1	2	LIPPINCOTT WILLIAMS & WILKINS	PHILADELPHIA	TWO COMMERCE SQ, 2001 MARKET ST, PHILADELPHIA, PA 19103 USA	0162-220X	1538-9804		CANCER NURS	Cancer Nurs.	2024 FEB 26	2024
J	Alves, I; Moreira, AP; Sousa, T; Teles, P; Magalhaes, BM; Goncalves, F; Fernandes, CS				Alves, Isabel; Moreira, Ana Paula; Sousa, Teresa; Teles, Paulo; Magalhaes, Bruno Miguel; Goncalves, Filipe; Fernandes, Carla Silvia			The effect of exergame rehabilitation on the quality of life of cancer patients undergoing abdominal surgery: a randomized controlled trial	SUPPORTIVE CARE IN CANCER			English	Article						Games; Quality of life; Exergames; Neoplasms; Rehabilitation	PROGRAM	PurposeExergames, which combine digital games and physical exercise, have become increasingly popular for rehabilitation in the health domain. This study aimed to assess the effectiveness of exergame rehabilitation on the quality of life of cancer patients undergoing abdominal surgery.MethodsThis randomized controlled trial evaluated the effectiveness of exergame rehabilitation on the quality of …	[Alves, Isabel; Moreira, Ana Paula; Sousa, Teresa] Portuguese Inst Oncol, Porto, Portugal; [Teles, Paulo] Univ Porto, Sch Econ, Dr Roberto Frias, P-4200464 Porto, Portugal; [Magalhaes, Bruno Miguel] Univ Tras Os Montes&Alto Douro UTAD, Porto Higher Hlth Sch Hlth, Vila Real, Portugal; [Magalhaes, Bruno Miguel] RISECI IPOP Hlth Res Network, Comprehens Canc Ctr Porto CCC, Porto, Portugal; [Goncalves…	Universidade de Coimbra; Universidade do Porto; University of Tras-os-Montes & Alto Douro; Universidade da Coruna	Fernandes, CS (corresponding author), Porto Higher Sch Nursing, Porto, Portugal.;Fernandes, CS (corresponding author), ADITGames Assoc, Porto, Portugal.	i.f.alves@sapo.pt; paula.moreira@ipoporto.min-saude.pt; teresa.c.sousa@ipoporto.min-saude.pt; pteles@fep.up.pt; bruno.magalhaes@netcabo.pt; flip.goncalves@gmail.com; carlasilviaf@gmail.com	Fernandes, Carla Sílvia/S-5875-2019; Gonçalves, Filipe/GXH-4753-2022	Fernandes, Carla Silvia/0000-0001-7251-5829; Goncalves, Filipe/0000-0002-4423-7443	FCT|FCCN	FCT|FCCN	Open access funding provided by FCT|FCCN (b-on).		29	0	0	0	0	SPRINGER	NEW YORK	ONE NEW YORK PLAZA, SUITE 4600, NEW YORK, NY, UNITED STATES	0941-4355	1433-7339		SUPPORT CARE CANCER	Support. Care Cancer	DEC	2024	32	12
J	Alves, MR; Engedal, K; Laks, J; Rodrigues, VD; Carneiro, LSF; Rodrigues, ACDA; de Paula, AMB; Monteiro, RS				Alves, Mariana Rocha; Engedal, Knut; Laks, Jerson; Rodrigues, Vinicius Dias; Carneiro, Lara S. F.; de Mello Alves Rodrigues, Ana Carolina; de Paula, Alfredo Mauricio B.; Monteiro-Junior, Renato Sobral			Acute response of prefrontal cortex in institutionalized older adults undergoing a single exergames session	IBRO NEUROSCIENCE REPORTS			English	Article						Virtual reality; Older adults; Cognition; Physical activity; EEG		Virtual reality-based exercise (exergames) improves cognition of the elderly but the neurophysiological effects are poorly understood. The hypothesis herein established is that an ultrafast neurophysiological adaptation occurs in prefrontal cortex of elderly after completion of a single exergames session. To reinforce the aforementioned hypothesis, individuals living in a Long-Term Care Home (LTC…	[Alves, Mariana Rocha; Monteiro-Junior, Renato Sobral] Fed Fluminense Univ, Postgrad Program Med Neurol Neurosci, Rio De Janeiro, Brazil; [Engedal, Knut] Vestfold Hosp Trust, Norwegian Natl Advisory Unit Ageing & Hlth, Tonsberg, Norway; [Laks, Jerson] Univ Fed Rio de Janeiro, Psychiat Inst, Rio De Janeiro, Brazil; [Rodrigues, Vinicius Dias] Univ Estadual Montes Claros, Dept Phys Educ, Montes Clar…	Universidade Federal Fluminense; Universidade Federal do Rio de Janeiro; Universidade Estadual de Montes Claros; Instituto Universitario da Maia (ISMAI); Universidade Estadual de Montes Claros	Monteiro, RS (corresponding author), Montes Claros State Univ, Av Rui Barbosa 126, Montes Claros, MG, Brazil.	monteirojunior@gmail.com	Rodrigues, Ana Carolina/HLG-6610-2023; De Paula, Alfredo/K-3015-2012; Sobral Monteiro-Junior, Renato/A-2872-2017	Sobral Monteiro-Junior, Renato/0000-0002-8472-262X	Coordenacao de Aperfeicoamento de Pessoal de Nivel Superior (CAPES); Conselho Nacional de Desenvolvimento Cientifico e Tecnologico (CNPq)	Coordenacao de Aperfeicoamento de Pessoal de Nivel Superior (CAPES)(Coordenacao de Aperfeicoamento de Pessoal de Nivel Superior (CAPES)); Conselho Nacional de Desenvolvimento Cientifico e Tecnologico (CNPq)(Conselho Nacional de Desenvolvimento Cientifico e Tecnologico (CNPQ))	We would like to thank the Coordenacao de Aperfeicoamento de Pessoal de Nivel Superior (CAPES) and Conselho Nacional de Desenvolvimento Cientifico e Tecnologico (CNPq) for the support to carry out this study. Authors also thank Dayana Calvo, PhD, Clinical Neuropsychologist affiliated to C.W. Bill Young VA Medical Center, who supported us with language revision of this manuscript. In addition, the…		24	4	4	0	8	ELSEVIER	AMSTERDAM	RADARWEG 29, 1043 NX AMSTERDAM, NETHERLANDS	2667-2421			IBRO NEUROSCI REP	IBRO Neurosci. Rep.	DEC	2021	11
J	Alves, RD; Abdalla, DR; Iunes, DH; Mariano, KOP; Borges, JBC; Murta, EFC; Michelin, MA; Carvalho, LC				Alves, Ricardo da Silva; Abdalla, Douglas Reis; Iunes, Denise Hollanda; Mariano, Karina Oliveira Prado; Borges, Juliana Bassalobre Carvalho; Murta, Eddie Fernando Candido; Michelin, Marcia Antoniazi; Carvalho, Leonardo Cesar			Influence of an Exergaming Training Program on Reducing the Expression of IL-10 and TGF-β in Cancer Patients	GAMES FOR HEALTH JOURNAL			English	Article						Exergaming; Cancer; Cytokines; Adipokines; Rehabilitation	PHYSICAL-ACTIVITY; INFLAMMATION; EXERCISE; FATIGUE; CYTOKINES; RESPONSES; SURVIVORS; TH1	Objective: To evaluate the effect of exergaming in the plasma levels of adipokines (interleukin [IL]-1 beta, IL-6, IL-8, and tumor necrosis factor-alpha [TNF-alpha]), Th1 (IL-2, IL-12, and interferon gamma [IFN-gamma]), Th2 (IL-4 and IL-33), Th17 (IL-17 and IL-23), and regulatory T (Treg) (IL-10 and transforming growth factor-beta [TGF-beta]) in cancer patients undergoing treatment. Materials and…	[Alves, Ricardo da Silva; Carvalho, Leonardo Cesar] Univ Fed Alfenas, Biosci Program, BR-37130000 Alfenas, MG, Brazil; [Alves, Ricardo da Silva] Univ Sapucai Valley, Course Phys Therapy, Pouso Alegre, MG, Brazil; [Abdalla, Douglas Reis] Humans Talents Fac, Hlth Sci, Uberaba, Brazil; [Abdalla, Douglas Reis] Univ Uberaba, Uberaba, Brazil; [Iunes, Denise Hollanda; Borges, Juliana Bassalobre Carvalho…	Universidade Federal de Alfenas; Universidade de Uberaba (Uniube); Universidade Federal de Alfenas; Universidade Federal de Alfenas; Universidade Federal do Triangulo Mineiro	Alves, RD (corresponding author), Univ Fed Alfenas, Biosci Program, BR-37130000 Alfenas, MG, Brazil.	ricardosilva.22@hotmail.com	carvalho, Leonardo/E-4759-2015; Iunes, Denise/AAF-6014-2019; Michelin, Marcia/V-1386-2017; Murta, Eddie/AAU-7749-2020; Abdalla, Douglas/G-3621-2017; Murta, Eddie/C-5696-2013	Murta, Eddie/0000-0003-4014-1345	Santa Casa de Alfenas; Foundation for Research of the State of Minas Gerais-FAPEMIG [APQ: 03580-13, 01955-14]; Oncology Network of State Minas Gerais [FAPEMIG-RED 0011-14]	Santa Casa de Alfenas; Foundation for Research of the State of Minas Gerais-FAPEMIG; Oncology Network of State Minas Gerais	The authors thank Santa Casa de Alfenas and the Foundation for Research of the State of Minas Gerais-FAPEMIG APQ: 03580-13; 01955-14 and Oncology Network of State Minas Gerais FAPEMIG-RED 0011-14 for their support.		37	5	5	0	13	MARY ANN LIEBERT, INC	NEW ROCHELLE	140 HUGUENOT STREET, 3RD FL, NEW ROCHELLE, NY 10801 USA	2161-783X	2161-7856		GAMES HEALTH J	Games Health J.	DEC 1	2020	9	6
J	Alves, RD; de Carvalho, JM; Borges, JBC; Nogueira, DA; Iunes, DH; Carvalho, LC				Alves, Ricardo da Silva; de Carvalho, Jovana Maria; Borges, Juliana Bassalobre Carvalho; Nogueira, Denismar Alves; Iunes, Denise Hollanda; Carvalho, Leonardo Cesar			Effect of Exergaming on Quality of Life, Fatigue, and Strength and Endurance Muscle in Cancer Patients: A Randomized Crossover Trial	GAMES FOR HEALTH JOURNAL			English	Article						Cancer; Muscle fatigue; Electromyography; Rehabilitation	PHYSICAL-ACTIVITY; EXERCISE PROGRAM; SURVIVORS; HEALTH; PERCEPTION; MANAGEMENT	Objective: To analyze the influence of exergaming (EXE) quality of life, cancer-related fatigue (CRF), electromyography, and strength and endurance muscle in a randomized crossover trial. Methods: We conducted a single-blinded, randomized, and crossover trial, which included 38 cancer volunteers undergoing chemotherapy (Age = 60.07 - 12.10 years; body mass index = 26.79 - 5.33 kg/m(2)). All volun…	[Alves, Ricardo da Silva; Carvalho, Leonardo Cesar] Univ Fed Alfenas, Biosci Appl Hlth Program, Alfenas, Brazil; [Alves, Ricardo da Silva] Sapucai Valley Univ, Physiotherapy Course, Pouso Alegre, Brazil; [de Carvalho, Jovana Maria; Borges, Juliana Bassalobre Carvalho; Iunes, Denise Hollanda; Carvalho, Leonardo Cesar] Univ Fed Alfenas, Inst Motr Sci, Alfenas, Brazil; [de Carvalho, Jovana Maria; Bo…	Universidade Federal de Alfenas; Universidade Federal de Alfenas; Universidade Federal de Alfenas; Universidade Federal de Alfenas; Universidade Federal de Alfenas	Alves, RD (corresponding author), Univ Fed Alfenas, Biosci Appl Hlth Program, 2600 Jovino Fernandes Sales Ave, BR-37133840 Alfenas, MG, Brazil.	ricardofisio31@gmail.com	Iunes, Denise/AAF-6014-2019; carvalho, Leonardo/E-4759-2015; A Nogueira, Denismar/A-6605-2017; Alves, Ricardo da Silva/V-3486-2018; Iunes, Denise/K-6099-2017	Bassalobre Carvalho Borges, Juliana/0000-0003-0868-717X; A Nogueira, Denismar/0000-0003-2285-8764; Alves, Ricardo da Silva/0000-0001-6931-3943; Carvalho, Leonardo/0000-0001-6511-8315; Iunes, Denise/0000-0003-1396-9980	Foundation for Research of the State of Minas Gerais-FAPEMIG, Brazil [APQ: 03580-13]; Oncology Network of the State of Minas Gerais-FAPEMIG, Brazil [RED-11-14]	Foundation for Research of the State of Minas Gerais-FAPEMIG, Brazil; Oncology Network of the State of Minas Gerais-FAPEMIG, Brazil	This work was supported by the Foundation for Research of the State of Minas Gerais-FAPEMIG, Brazil [grant number: APQ: 03580-13]; the Oncology Network of the State of Minas Gerais-FAPEMIG, Brazil [grant number: RED-11-14].		33	1	1	2	8	MARY ANN LIEBERT, INC	NEW ROCHELLE	140 HUGUENOT STREET, 3RD FL, NEW ROCHELLE, NY 10801 USA	2161-783X	2161-7856		GAMES HEALTH J	Games Health J.	OCT 1	2023	12	5
J	Alves, RD; Iunes, DH; de Carvalho, JM; Menezes, FD; Silva, AM; Borges, JBC; Carvalho, LC				Alves, Ricardo da Silva; Iunes, Denise Hollanda; de Carvalho, Jovana Maria; Menezes, Flavia da Silva; Silva, Andreia Maria; Carvalho Borges, Juliana Bassalobre; Carvalho, Leonardo Cesar			Effects of Exergaming on Quality of Life in Cancer Patients	GAMES FOR HEALTH JOURNAL			English	Article						Cancer; Exergaming; Quality of life; Rehabilitation	BREAST-CANCER; VIRTUAL-REALITY; DISTRACTION INTERVENTION; RESISTANCE EXERCISE; PHYSICAL-ACTIVITY; REHABILITATION; CHEMOTHERAPY; ADHERENCE; SURVIVORS; FATIGUE	Objective: The benefits of conventional physical activity are still unclear for improving the quality of life of cancer patients. This study aimed to analyze the effect of exergaming therapy on quality of life as well as the functional well-being (FWB) and physical well-being (PWB) of cancer patients. Materials and Methods: We conducted a quasi-experimental, controlled study using exergaming thro…	[Alves, Ricardo da Silva; Carvalho, Leonardo Cesar] Univ Fed Alfenas, Biosci Program, Alfenas, Brazil; [Iunes, Denise Hollanda; de Carvalho, Jovana Maria; Menezes, Flavia da Silva; Silva, Andreia Maria; Carvalho Borges, Juliana Bassalobre; Carvalho, Leonardo Cesar] Univ Fed Alfenas, Phys Therapy Course, Motr Sci Inst, 2600 Jovino Fernandes Sales Ave, Alfenas, MG, Brazil; [Iunes, Denise Hollanda; …	Universidade Federal de Alfenas; Universidade Federal de Alfenas; Universidade Federal de Alfenas	Carvalho, LC (corresponding author), Univ Fed Alfenas, Phys Therapy Course, Motr Sci Inst, 2600 Jovino Fernandes Sales Ave, Alfenas, MG, Brazil.	leonardo.carvalho@unifal-mg.edu.br	carvalho, Leonardo/E-4759-2015; Menezes, Flavia/JDV-6626-2023; Iunes, Denise/AAF-6014-2019; Alves, Ricardo da Silva/V-3486-2018; Iunes, Denise/K-6099-2017; Silva Vilela Terra, Andreia Maria/C-8856-2017	Carvalho, Leonardo/0000-0001-6511-8315; Alves, Ricardo da Silva/0000-0001-6931-3943; Iunes, Denise/0000-0003-1396-9980; Silva Vilela Terra, Andreia Maria/0000-0002-1255-8429	Foundation for Research of the State of Minas Gerais-FAPEMIG [APQ: 03580-13, APQ 01955-14]; Oncology Network of the State of Minas Gerais-FAPEMIG [RED-11-14]	Foundation for Research of the State of Minas Gerais-FAPEMIG; Oncology Network of the State of Minas Gerais-FAPEMIG	The authors thank Santa Casa de Alfenas and the Foundation for Research of the State of Minas Gerais-FAPEMIG, under APQ: 03580-13, APQ 01955-14, and the Oncology Network of the State of Minas Gerais-FAPEMIG, under RED-11-14, for their support.		38	10	11	2	27	MARY ANN LIEBERT, INC	NEW ROCHELLE	140 HUGUENOT STREET, 3RD FL, NEW ROCHELLE, NY 10801 USA	2161-783X	2161-7856		GAMES HEALTH J	Games Health J.	DEC 1	2018	7	6
J	Ambrosino, P; Iannuzzi, GL; Formisano, R; Spedicato, GA; D'Abrosca, V; Di Gioia, L; Di Minno, MND; Pappone, N				Ambrosino, Pasquale; Iannuzzi, Gian Luca; Formisano, Roberto; Spedicato, Giorgio Alfredo; D'Abrosca, Virginia; Di Gioia, Luisa; Di Minno, Matteo Nicola Dario; Pappone, Nicola			Exergaming as an Additional Tool in Rehabilitation of Young Patients with Rheumatoid Arthritis: A Pilot Randomized Controlled Trial	GAMES FOR HEALTH JOURNAL			English	Article						Rehabilitation; Disability; Exercise; Exergaming; Virtual reality; Rheumatoid arthritis	IMPROVING BALANCE; PHYSICAL-THERAPY; CARE; VALIDATION; EXERCISES; FATIGUE; PROGRAM; SET; WII	Objective: To assess the effectiveness of home videogame-based exercise (exergaming) as an additional rehabilitative tool in young patients with rheumatoid arthritis (RA). Materials and Methods: After a baseline (T0) evaluation, 40 RA inpatients (18-35 years of age) underwent both a 4-week-lasting traditional rehabilitation program and a training by Nintendo(R) Wii-Fit (TM) videogame system. At d…	[Ambrosino, Pasquale; Iannuzzi, Gian Luca; Formisano, Roberto; D'Abrosca, Virginia; Di Gioia, Luisa; Pappone, Nicola] Ist Clin Sci Maugeri, IRCCS, Via Maugeri 4, I-27100 Pavia, Italy; [Spedicato, Giorgio Alfredo] Unipol Grp, Bologna, Italy; [Di Minno, Matteo Nicola Dario] Univ Naples Federico II, Dept Translat Med Sci, Naples, Italy	University of Pavia; Istituti Clinici Scientifici Maugeri IRCCS; University of Naples Federico II	Pappone, N (corresponding author), Ist Clin Sci Maugeri, IRCCS, Via Maugeri 4, I-27100 Pavia, Italy.	nicola.pappone@icsmaugeri.it	Spedicato, Giorgio/AAV-3644-2021; Ambrosino, Pasquale/AAD-1934-2020; Iannuzzi, Gian Luca/E-3864-2019; Di Minno, Matteo/D-5141-2012; Formisano, Roberto/AAE-5861-2021; pappone, nicola/A-6879-2018	Ambrosino, Pasquale/0000-0002-9398-0428; Iannuzzi, Gian Luca/0000-0002-1325-198X; Di Minno, Matteo/0000-0001-8059-3819; Formisano, Roberto/0000-0002-8416-5536; Spedicato, Giorgio Alfredo/0000-0002-0315-8888; pappone, nicola/0000-0003-0991-5269					44	13	12	1	7	MARY ANN LIEBERT, INC	NEW ROCHELLE	140 HUGUENOT STREET, 3RD FL, NEW ROCHELLE, NY 10801 USA	2161-783X	2161-7856		GAMES HEALTH J	Games Health J.	OCT 1	2020	9	5
J	Amiri, Z; Sekhavat, YA; Goljaryan, S				Amiri, Zahra; Sekhavat, Yoones A.; Goljaryan, Sakineh			StepAR: A personalized exergame for people with multiple sclerosis based on video-mapping	ENTERTAINMENT COMPUTING			English	Article						Serious game; Exergame; Gamified exercise; Multiple sclerosis; Video-mapping; Projection-mapping; Personalization	SERIOUS GAMES; REHABILITATION; GUIDELINES; DESIGN; GAIT	As a new tool for rehabilitation, gamified exercises or exergames can motivate and encourage patients to complete their therapy. Appropriate exergames can help people with multiple sclerosis (PwMS) enhance their functional capacity and quality of life. Commercial exergames have the disadvantage of not being able to meet all of the therapy's requirements, thus designing an exergame with the patien…	[Amiri, Zahra; Sekhavat, Yoones A.] Tabriz Islamic Art Univ, Fac Multimedia, Tabriz 5164736931, Iran; [Goljaryan, Sakineh] Tabriz Univ Med Sci, Fac Rehabil, Tabriz, Iran	Tabriz University of Medical Science	Sekhavat, YA (corresponding author), Tabriz Islamic Art Univ, Fac Multimedia, Tabriz 5164736931, Iran.	sekhavat@tabriziau.ac.ir	Amiri, Zahra/GQQ-6915-2022; Sekhavat, Yoones A./ABC-4693-2020	Sekhavat, Yoones A./0000-0003-3654-9583					53	4	4	2	18	ELSEVIER SCI LTD	OXFORD	THE BOULEVARD, LANGFORD LANE, KIDLINGTON, OXFORD OX5 1GB, OXON, ENGLAND	1875-9521	1875-953X		ENTERTAIN COMPUT	Entertain. Comput.	MAY	2022	42
J	Amiri, Z; Sekhavat, YA; Goljaryan, S; Roohi, S				Amiri, Zahra; Sekhavat, Yoones A.; Goljaryan, Sakineh; Roohi, Samad			KeepStep: Accommodating user diversity through individualized, projection-mapping based exergames for rehabilitation in people with multiple sclerosis	MULTIMEDIA TOOLS AND APPLICATIONS			English	Article						Serious game; Exergame; Projection-mapping; Adaptivity; Individualization; Dynamic difficulty adjustment; Multiple sclerosis	VIRTUAL-REALITY; TELEREHABILITATION PROGRAM; IMPROVES BALANCE; POSTURAL CONTROL; GAIT; POSTSTROKE; EXERCISE; THERAPY; STROKE; SYSTEM	People with central nervous shortages, such as MS can utilize appropriate training approaches that improve their ability to accomplish activities in daily life. The MS symptoms and disease progression in People with Multiple Sclerosis (PwMS) are different, and each has its development speed. It is essential to accommodate adaptive training with patient's characteristics, and rehabilitation needs …	[Amiri, Zahra; Sekhavat, Yoones A.; Roohi, Samad] Tabriz Islamic Art Univ, Fac Multimedia, Tabriz 5164736931, Iran; [Goljaryan, Sakineh] Tabriz Univ Med Sci, Fac Rehabil, Tabriz, Iran	Tabriz University of Medical Science	Amiri, Z; Sekhavat, YA (corresponding author), Tabriz Islamic Art Univ, Fac Multimedia, Tabriz 5164736931, Iran.	z.amiri@tabriziau.ac.ir; sekhavat@tabriziau.ac.ir; Goljaryan@tbzmed.ac.ir; s.roohi@tabriziau.ac.ir	Amiri, Zahra/GQQ-6915-2022; Roohi, Samad/AAB-7211-2022; Sekhavat, Yoones A./ABC-4693-2020	Amiri, Zahra/0000-0003-1967-3208; Sekhavat, Yoones A./0000-0003-3654-9583					73	4	4	0	17	SPRINGER	DORDRECHT	VAN GODEWIJCKSTRAAT 30, 3311 GZ DORDRECHT, NETHERLANDS	1380-7501	1573-7721		MULTIMED TOOLS APPL	Multimed. Tools Appl.	AUG	2022	81	19
J	Amprimo, G; Masi, G; Priano, L; Azzaro, C; Galli, F; Pettiti, G; Mauro, A; Ferraris, C				Amprimo, Gianluca; Masi, Giulia; Priano, Lorenzo; Azzaro, Corrado; Galli, Federica; Pettiti, Giuseppe; Mauro, Alessandro; Ferraris, Claudia			Assessment Tasks and Virtual Exergames for Remote Monitoring of Parkinson's Disease: An Integrated Approach Based on Azure Kinect	SENSORS			English	Article						Parkinson's disease; neurorehabilitation; exergames; azure kinect; UPDRS; movement analysis; body tracking; telemedicine	CENTER-OF-MASS; OLDER-ADULTS; BALANCE; GAIT; EXERCISE; PEOPLE; DEXTERITY; BARRIERS; REALITY	Motor impairments are among the most relevant, evident, and disabling symptoms of Parkinson's disease that adversely affect quality of life, resulting in limited autonomy, independence, and safety. Recent studies have demonstrated the benefits of physiotherapy and rehabilitation programs specifically targeted to the needs of Parkinsonian patients in supporting drug treatments and improving motor …	[Amprimo, Gianluca; Pettiti, Giuseppe; Ferraris, Claudia] CNR, Inst Elect Comp & Telecommun Engn, Corso Duca Abruzzi 24, I-10129 Turin, Italy; [Amprimo, Gianluca] Politecn Torino, Dept Control & Comp Engn, Corso Duca Abruzzi 24, I-10129 Turin, Italy; [Masi, Giulia; Priano, Lorenzo; Mauro, Alessandro] Univ Turin, Dept Neurosci, Via Cherasco 15, I-10100 Turin, Italy; [Priano, Lorenzo; Azzaro, Corra…	Polytechnic University of Turin; Consiglio Nazionale delle Ricerche (CNR); Istituto di Elettronica e di Ingegneria dell'Informazione e delle Telecomunicazioni (IEIIT-CNR); Polytechnic University of Turin; University of Turin; IRCCS Istituto Auxologico Italiano	Amprimo, G (corresponding author), CNR, Inst Elect Comp & Telecommun Engn, Corso Duca Abruzzi 24, I-10129 Turin, Italy.;Amprimo, G (corresponding author), Politecn Torino, Dept Control & Comp Engn, Corso Duca Abruzzi 24, I-10129 Turin, Italy.	gianluca.amprimo@iefit.cnr.it	Amprimo, Gianluca/HSE-7275-2023; Ferraris, Claudia/AHB-6728-2022; Masi, Giulia/JXX-5488-2024; Priano, Lorenzo/A-9251-2013	Ferraris, Claudia/0000-0001-5381-4794; Masi, Giulia/0000-0003-1940-2934; Priano, Lorenzo/0000-0002-7012-6501; Pettiti, Giuseppe/0000-0003-0547-0143; Amprimo, Gianluca/0000-0003-4061-8211; Mauro, Alessandro/0000-0001-9072-7454	ReHome-Soluzioni ICT per la tele-riabilitazione di disabilita cognitive e motorie originate da patologie neurologiche, Grant POR F.E.S.R. 2014/2020-Piattaforma Tecnologica Salute e Benessere from Regione Piemonte (Italy); Italian Ministry of Education, University and Research	ReHome-Soluzioni ICT per la tele-riabilitazione di disabilita cognitive e motorie originate da patologie neurologiche, Grant POR F.E.S.R. 2014/2020-Piattaforma Tecnologica Salute e Benessere from Regione Piemonte (Italy); Italian Ministry of Education, University and Research(Ministry of Education, Universities and Research (MIUR))	This work was supported by ReHome-Soluzioni ICT per la tele-riabilitazione di disabilita cognitive e motorie originate da patologie neurologiche, Grant POR F.E.S.R. 2014/2020-Piattaforma Tecnologica Salute e Benessere from Regione Piemonte (Italy) and by the Department of Excellence Grant of the Italian Ministry of Education, University and Research to the 'Rita Levi Montalcini' Department of Neu…		88	11	11	3	21	MDPI	BASEL	ST ALBAN-ANLAGE 66, CH-4052 BASEL, SWITZERLAND		1424-8220		SENSORS-BASEL	Sensors	NOV	2022	22	21
J	Amprimo, G; Rechichi, I; Ferraris, C; Olmo, G				Amprimo, Gianluca; Rechichi, Irene; Ferraris, Claudia; Olmo, Gabriella			Measuring Brain Activation Patterns from Raw Single-Channel EEG during Exergaming: A Pilot Study	ELECTRONICS			English	Article						rehabilitation; RGB-depth cameras; EEG; user engagement; BCI; exergames; Machine Learning; telemedicine; single-channel EEG; low-cost BCI	REHABILITATION; DEMENTIA; DISEASE; ENGAGEMENT; DIAGNOSIS	Physical and cognitive rehabilitation is deemed crucial to attenuate symptoms and toimprove the quality of life in people with neurodegenerative disorders, such as Parkinson's Disease.Among rehabilitation strategies, a novel and popular approach relies on exergaming: the patientperforms a motor or cognitive task within an interactive videogame in a virtual environment. Thesestrategies may widely …	[Amprimo, Gianluca; Ferraris, Claudia] Italian Natl Res Council, CNR IEIIT, I-10129 Turin, Italy; [Amprimo, Gianluca; Rechichi, Irene; Olmo, Gabriella] Politecn Torino, Dept Control & Comp Engn, I-10129 Turin, Italy	Consiglio Nazionale delle Ricerche (CNR); Istituto di Elettronica e di Ingegneria dell'Informazione e delle Telecomunicazioni (IEIIT-CNR); Polytechnic University of Turin	Amprimo, G (corresponding author), Italian Natl Res Council, CNR IEIIT, I-10129 Turin, Italy.;Amprimo, G; Rechichi, I (corresponding author), Politecn Torino, Dept Control & Comp Engn, I-10129 Turin, Italy.	gianluca.amprimo@polito.it; irene.rechichi@polito.it	Amprimo, Gianluca/HSE-7275-2023; RECHICHI, IRENE/KVB-6625-2024; Olmo, Gabriella/AAB-4987-2021; Ferraris, Claudia/AHB-6728-2022	RECHICHI, IRENE/0000-0002-9420-4922; Amprimo, Gianluca/0000-0003-4061-8211; Ferraris, Claudia/0000-0001-5381-4794; OLMO, Gabriella/0000-0002-3670-9412					97	6	6	2	21	MDPI	BASEL	ST ALBAN-ANLAGE 66, CH-4052 BASEL, SWITZERLAND		2079-9292		ELECTRONICS-SWITZ	Electronics	FEB	2023	12	3
J	Anders, P; Bengtson, EI; Gronvik, KB; Skjaeret-Maroni, N; Vereijken, B				Anders, Phillipp; Bengtson, Espen Ingvald; Gronvik, Karoline Blix; Skjaeret-Maroni, Nina; Vereijken, Beatrix			Balance Training in Older Adults Using Exergames: Game Speed and Cognitive Elements Affect How Seniors Play	FRONTIERS IN SPORTS AND ACTIVE LIVING			English	Article						balance training; older adults; exergaming; movement characteristics; game settings	FALL RISK; GAIT ADAPTABILITY; PHYSICAL-ACTIVITY; STRENGTH; REHABILITATION; PERFORMANCE; ABILITY; PEOPLE; HOME; FEAR	Falls in older adults are a serious threat to their health and independence, and a prominent reason for institutionalization. Incorrect weight shifts and poor executive functioning have been identified as important causes for falling. Exergames are increasingly used to train both balance and executive functions in older adults, but it is unknown how game characteristics affect the movements of ol…	[Anders, Phillipp; Bengtson, Espen Ingvald; Gronvik, Karoline Blix; Skjaeret-Maroni, Nina; Vereijken, Beatrix] Norwegian Univ Sci & Technol NTNU, Dept Neuromed & Movement Sci, Trondheim, Norway; [Bengtson, Espen Ingvald] Sunnaas Rehabil Hosp, Bjornemyr, Norway	Norwegian University of Science & Technology (NTNU)	Vereijken, B (corresponding author), Norwegian Univ Sci & Technol NTNU, Dept Neuromed & Movement Sci, Trondheim, Norway.	beatrix.vereijken@ntnu.no	Maroni, Nina/AAE-2792-2021		NTNU Health, Strategic Research Area 2014-2023	NTNU Health, Strategic Research Area 2014-2023	This project was funded by NTNU Health, Strategic Research Area 2014-2023.		35	4	4	0	20	FRONTIERS MEDIA SA	LAUSANNE	AVENUE DU TRIBUNAL FEDERAL 34, LAUSANNE, CH-1015, SWITZERLAND		2624-9367		FRONT SPORTS ACT LIV	Front. Sports Act. Living	MAY 12	2020	2
J	Anders, P; Lehmann, T; Müller, H; Gronvik, KB; Skjaeret-Maroni, N; Baumeister, J; Vereijken, B				Anders, Phillipp; Lehmann, Tim; Mueller, Helen; Gronvik, Karoline B.; Skjaeret-Maroni, Nina; Baumeister, Jochen; Vereijken, Beatrix			Exergames Inherently Contain Cognitive Elements as Indicated by Cortical Processing	FRONTIERS IN BEHAVIORAL NEUROSCIENCE			English	Article						exergaming; balance; EEG; theta; alpha; cognition	WORKING-MEMORY; EEG ALPHA; PHYSICAL-ACTIVITY; OLDER-ADULTS; THETA; OSCILLATIONS; REHABILITATION; PERFORMANCE; ACTIVATION; LOAD	Exergames are increasingly used to train both physical and cognitive functioning, but direct evidence whether and how exergames affect cortical activity is lacking. Although portable electroencephalography (EEG) can be used while exergaming, it is unknown whether brain activity will be obscured by movement artifacts. The aims of this study were to assess whether electrophysiological measurements …	[Anders, Phillipp; Mueller, Helen; Gronvik, Karoline B.; Skjaeret-Maroni, Nina; Vereijken, Beatrix] Norwegian Univ Sci & Technol NTNU, Dept Neuromed & Movement Sci, Trondheim, Norway; [Lehmann, Tim; Baumeister, Jochen] Univ Flensburg, Inst Hlth Nutr & Sport Sci, Exercise Neurosci & Hlth Lab, Flensburg, Germany; [Lehmann, Tim; Mueller, Helen; Baumeister, Jochen] Paderborn Univ, Fac Sci, Dept Exerc…	Norwegian University of Science & Technology (NTNU); University of Paderborn	Anders, P (corresponding author), Norwegian Univ Sci & Technol NTNU, Dept Neuromed & Movement Sci, Trondheim, Norway.	phillipp.anders@ntnu.no	Lehmann, Tim/JGD-7219-2023; Baumeister, Jochen/ABI-1269-2020; Maroni, Nina/AAE-2792-2021; Baumeister, Jochen/E-8700-2011	Vereijken, Beatrix/0000-0002-2231-8138; Lehmann, Tim/0000-0003-3444-0445; Baumeister, Jochen/0000-0003-2683-5826	NTNU Health, Strategic Research Area; Norwegian Research Council; German Academic Exchange Service [267451/F10]	NTNU Health, Strategic Research Area; Norwegian Research Council(Research Council of Norway); German Academic Exchange Service(Deutscher Akademischer Austausch Dienst (DAAD))	The project was funded by NTNU Health, Strategic Research Area 2014-2023, and received additional financial support from the Norwegian Research Council and the German Academic Exchange Service (grant number: 267451/F10).		52	24	26	5	17	FRONTIERS MEDIA SA	LAUSANNE	AVENUE DU TRIBUNAL FEDERAL 34, LAUSANNE, CH-1015, SWITZERLAND	1662-5153			FRONT BEHAV NEUROSCI	Front. Behav. Neurosci.	MAY 18	2018	12
J	Anderson-Hanley, C; Arciero, PJ; Barcelos, N; Nimon, J; Rocha, T; Thurin, M; Maloney, M				Anderson-Hanley, Cay; Arciero, Paul J.; Barcelos, Nicole; Nimon, Joseph; Rocha, Tracey; Thurin, Marisa; Maloney, Molly			Executive function and self-regulated exergaming adherence among older adults	FRONTIERS IN HUMAN NEUROSCIENCE			English	Article						exergame; aerobic exercise; cognition; older adults; self-regulation; executive function	MILD COGNITIVE IMPAIRMENT; PHYSICAL-ACTIVITY; AEROBIC EXERCISE; FITNESS; BRAIN; BEHAVIOR; PLASTICITY; MOTIVATION; BENEFITS; TRIAL	The rise in dementia and the evidence of cognitive benefits of exercise for the older adult population together make salient the research into variables affecting cognitive benefit and exercise behavior. One promising avenue for increasing exercise participation has been the introduction of exergaming, a type of exercise that works in combination with virtual reality to enhance both the exercise …	[Anderson-Hanley, Cay; Barcelos, Nicole; Nimon, Joseph; Thurin, Marisa; Maloney, Molly] Union Coll, Dept Psychol, Hlth Aging & Neuropsychol Lab, Schenectady, NY 12308 USA; [Arciero, Paul J.] Skidmore Coll, Hlth & Exercise Sci Dept, Human Nutr & Metab Lab, Saratoga Springs, NY 12866 USA; [Rocha, Tracey] SUNY Albany, Sch Educ, Dept Educ & Counseling Psychol, Div Counseling Psychol, Albany, NY 12222…	Union College; Skidmore College; State University of New York (SUNY) System; University at Albany, SUNY	Anderson-Hanley, C (corresponding author), Union Coll, Dept Psychol, Hlth Aging & Neuropsychol Lab, 807 Union St, Schenectady, NY 12308 USA.	andersoc@union.edu	Maloney, Molly/L-1298-2019						42	16	17	1	60	FRONTIERS MEDIA SA	LAUSANNE	PO BOX 110, EPFL INNOVATION PARK, BUILDING I, LAUSANNE, 1015, SWITZERLAND	1662-5161			FRONT HUM NEUROSCI	Front. Hum. Neurosci.	DEC 5	2014	8
J	Anderson-Hanley, C; Arciero, PJ; Brickman, AM; Nimon, JP; Okuma, N; Westen, SC; Merz, ME; Pence, BD; Woods, JA; Kramer, AF; Zimmerman, EA				Anderson-Hanley, Cay; Arciero, Paul J.; Brickman, Adam M.; Nimon, Joseph P.; Okuma, Naoko; Westen, Sarah C.; Merz, Molly E.; Pence, Brandt D.; Woods, Jeffrey A.; Kramer, Arthur F.; Zimmerman, Earl A.			Exergaming and Older Adult Cognition A Cluster Randomized Clinical Trial	AMERICAN JOURNAL OF PREVENTIVE MEDICINE			English	Article							PHYSICAL-ACTIVITY; VIRTUAL-REALITY; ALZHEIMERS-DISEASE; ENVIRONMENTAL ENRICHMENT; AEROBIC EXERCISE; BRAIN; IMPAIRMENT; FITNESS; INTERVENTIONS; NEUROGENESIS	Background: Dementia cases may reach 100 million by 2050. Interventions are sought to curb or prevent cognitive decline. Exercise yields cognitive benefits, but few older adults exercise. Virtual reality-enhanced exercise or exergames may elicit greater participation. Purpose: To test the following hypotheses: (1) stationary cycling with virtual reality tours (cybercycle) will enhance executive f…	[Anderson-Hanley, Cay; Arciero, Paul J.; Nimon, Joseph P.; Westen, Sarah C.; Merz, Molly E.] Union Coll, Dept Psychol, Healthy Aging & Neuropsychol Lab, Schenectady, NY 12308 USA; [Anderson-Hanley, Cay; Arciero, Paul J.; Okuma, Naoko] Skidmore Coll, Hlth & Exercise Sci Dept, Saratoga Springs, NY 12866 USA; [Brickman, Adam M.] Columbia Univ, Coll Phys & Surg, Taub Inst Res Alzheimers Dis & Aging B…	Union College; Skidmore College; Columbia University; Albany Medical College; University of Illinois System; University of Illinois Urbana-Champaign; University of Illinois System; University of Illinois Urbana-Champaign	Anderson-Hanley, C (corresponding author), Union Coll, Dept Psychol, Healthy Aging & Neuropsychol Lab, 807 Union St, Schenectady, NY 12308 USA.	andersoc@union.edu	Kramer, Arthur/AAB-2937-2019	Kramer, Arthur/0000-0001-5870-2724; Pence, Brandt/0000-0002-4059-9092	Pioneer Portfolio of the Robert Wood Johnson Foundation [64449]; Union College; Skidmore College; Direct For Education and Human Resources; Division Of Human Resource Development [0820032] Funding Source: National Science Foundation	Pioneer Portfolio of the Robert Wood Johnson Foundation; Union College; Skidmore College; Direct For Education and Human Resources; Division Of Human Resource Development(National Science Foundation (NSF)NSF - Directorate for STEM Education (EDU))	This study was funded by a grant from the Pioneer Portfolio of the Robert Wood Johnson Foundation, through the Health Games Research national program (# 64449); and by faculty and student grants from Union and Skidmore Colleges. The Robert Wood Johnson Foundation had no role in the design and conduct of the study, analysis and interpretation of the data, or preparation or approval of the manuscri…		66	304	340	8	253	ELSEVIER SCIENCE INC	NEW YORK	STE 800, 230 PARK AVE, NEW YORK, NY 10169 USA	0749-3797	1873-2607		AM J PREV MED	Am. J. Prev. Med.	FEB	2012	42	2
J	Anderson-Hanley, C; Maloney, M; Barcelos, N; Striegnitz, K; Kramer, A				Anderson-Hanley, Cay; Maloney, Molly; Barcelos, Nicole; Striegnitz, Kristina; Kramer, Arthur			Neuropsychological Benefits of Neuro-Exergaming for Older Adults: A Pilot Study of an Interactive Physical and Cognitive Exercise System (iPACES)	JOURNAL OF AGING AND PHYSICAL ACTIVITY			English	Article						aging; cognition; dementia; exergaming; cognitive training	RANDOMIZED CONTROLLED-TRIAL; DISEASE ASSESSMENT SCALE; ALZHEIMERS-DISEASE; BRAIN PLASTICITY; CLINICAL-TRIALS; FUNCTIONAL OUTCOMES; AEROBIC EXERCISE; TRAINING-PROGRAM; NORMATIVE DATA; PERFORMANCE	Dementia cases are on the rise and researchers seek innovative ways to prevent or ameliorate cognitive impairment in later life. Some research has reported that combining mental and physical exercise may benefit cognition more than either alone. This randomized pilot trial examined the feasibility and cognitive benefit for older adults (n = 30) of a single bout of neuro-exergaming (physical activ…	[Anderson-Hanley, Cay; Maloney, Molly; Barcelos, Nicole; Striegnitz, Kristina] Union Coll, Hlth Aging & Neuropsychol Lab, Schenectady, NY 12308 USA; [Kramer, Arthur] Univ Illinois, Beckman Inst, Urbana, IL USA	Union College; University of Illinois System; University of Illinois Urbana-Champaign	Anderson-Hanley, C (corresponding author), Union Coll, Hlth Aging & Neuropsychol Lab, Schenectady, NY 12308 USA.	andersoc@union.edu	Maloney, Molly/L-1298-2019; Kramer, Arthur/AAB-2937-2019	Kramer, Arthur/0000-0001-5870-2724; Striegnitz, Kristina/0000-0002-7401-0944					89	38	41	0	44	HUMAN KINETICS PUBL INC	CHAMPAIGN	1607 N MARKET ST, PO BOX 5076, CHAMPAIGN, IL 61820-2200 USA	1063-8652	1543-267X		J AGING PHYS ACTIV	J. Aging Phys. Act.	JAN	2017	25	1
J	Anderson-Hanley, C; Snyder, AL; Nimon, JP; Arciero, PJ				Anderson-Hanley, Cay; Snyder, Amanda L.; Nimon, Joseph P.; Arciero, Paul J.			Social facilitation in virtual reality-enhanced exercise: competitiveness moderates exercise effort of older adults	CLINICAL INTERVENTIONS IN AGING			English	Article						exercise; aging; virtual reality; competitiveness; social facilitation; exercise intensity	PHYSICAL-ACTIVITY; BENEFITS; ENVIRONMENTS; MOTIVATION; ADHERENCE; EFFICACY; TASKS; GAME	This study examined the effect of virtual social facilitation and competitiveness on exercise effort in exergaming older adults. Fourteen exergaming older adults participated. Competitiveness was assessed prior to the start of exercise. Participants were trained to ride a cybercycle; a virtual reality-enhanced stationary bike with interactive competition. After establishing a cybercycling baselin…	[Anderson-Hanley, Cay; Snyder, Amanda L.; Nimon, Joseph P.; Arciero, Paul J.] Union Coll, Dept Psychol, Hlth Aging & Neuropsychol Lab, Schenectady, NY 12308 USA; [Anderson-Hanley, Cay; Arciero, Paul J.] Skidmore Coll, Hlth & Exercise Sci Dept, Saratoga Springs, NY 12866 USA	Union College; Skidmore College	Anderson-Hanley, C (corresponding author), Union Coll, Dept Psychol, Hlth Aging & Neuropsychol Lab, 807 Union St, Schenectady, NY 12308 USA.	andersoc@union.edu			Robert Wood Johnson Foundation [64449]; Union College; Skidmore College	Robert Wood Johnson Foundation(Robert Wood Johnson Foundation (RWJF)); Union College; Skidmore College	This study was funded by a grant from the Pioneer Portfolio of the Robert Wood Johnson Foundation, through the Health Games Research national program (#64449); and by faculty and student grants from Union and Skidmore Colleges. We acknowledge important technical assistance from: Bruce Winkler and Ivjot Kholi from RA Sports, LLC for use of their NetAthalon cycling software and sensor kits, and Mar…		48	62	73	8	53	DOVE MEDICAL PRESS LTD	ALBANY	PO BOX 300-008, ALBANY, AUCKLAND 0752, NEW ZEALAND		1178-1998		CLIN INTERV AGING	Clin. Interv. Aging		2011	6
J	Anderson-Hanley, C; Tureck, K; Schneiderman, RL				Anderson-Hanley, Cay; Tureck, Kimberly; Schneiderman, Robyn L.			Autism and exergaming: effects on repetitive behaviors and cognition	PSYCHOLOGY RESEARCH AND BEHAVIOR MANAGEMENT			English	Article						autism; repetitive behaviors; exergaming; exercise; executive function	SELF-STIMULATORY BEHAVIOR; ACTIVE VIDEO GAMES; PHYSICAL-ACTIVITY; AEROBIC EXERCISE; STEREOTYPIC BEHAVIORS; VIRTUAL-REALITY; CHILDREN; PILOT; SCHIZOPHRENIA; INDIVIDUALS	Autism is a neurodevelopmental disorder that leads to impairment in social skills and delay in language development, and results in repetitive behaviors and restricted interests that impede academic and social involvement. Physical exercise has been shown to decrease repetitive behaviors in autistic children and improve cognitive function across the life-span. Exergaming combines physical and men…	[Anderson-Hanley, Cay; Tureck, Kimberly; Schneiderman, Robyn L.] Union Coll, Dept Psychol, Schenectady, NY 12308 USA	Union College	Anderson-Hanley, C (corresponding author), Union Coll, Dept Psychol, Schenectady, NY 12308 USA.	andersoc@union.edu			Internal Education Fund at Union College	Internal Education Fund at Union College	This research was supported in part by student grants from the Internal Education Fund at Union College. We wish to thank the children, parents, and administrators of the Early Childhood Learning Center of New Jersey for their participation in this study. We also wish to thank the Autism Society of America - Albany Chapter, the Asperger's Syndrome Advocacy Group of Schenectady, Campbell House of …		51	115	146	7	61	DOVE MEDICAL PRESS LTD	ALBANY	PO BOX 300-008, ALBANY, AUCKLAND 0752, NEW ZEALAND	1179-1578			PSYCHOL RES BEHAV MA	Psychol. Res. Behav. Manag.		2011	4
J	Da Silva, JLA; Biduski, D; Bellei, EA; Becker, OHC; Daroit, L; Pasqualotti, A; Tourinho, H; De Marchi, ACB				Andrade Da Silva Junior, Jorge Luiz; Biduski, Daiana; Bellei, Ericles Andrei; Cemin Becker, Osvaldo Henrique; Daroit, Luciane; Pasqualotti, Adriano; Tourinho Filho, Hugo; Bertoletti De Marchi, Ana Carolina			A Bowling Exergame to Improve Functional Capacity in Older Adults: Co-Design, Development, and Testing to Compare the Progress of Playing Alone Versus Playing With Peers	JMIR SERIOUS GAMES			English	Article						functional status; elderly; virtual reality therapy; user-centered design; software design; video games	QUALITY-OF-LIFE; PHYSICAL-ACTIVITY; EXERCISE; REHABILITATION; INTERVENTION; PERFORMANCE; PROTOCOL; FITNESS	Background: Older people often do not meet the recommended levels of exercise required to reduce functional decline. Social interaction is mentioned by this cohort as a reason for joining group-based exercises, which does not occur when exercising alone. This perspective shows that exergames can be used as motivational resources. However, most available exergames are generic, obtained from commer…	[Andrade Da Silva Junior, Jorge Luiz; Pasqualotti, Adriano; Bertoletti De Marchi, Ana Carolina] Univ Passo Fundo, Sch Phys Educ & Physiotherapy, Passo Fundo, RS, Brazil; [Biduski, Daiana; Bellei, Ericles Andrei; Cemin Becker, Osvaldo Henrique; Daroit, Luciane; Pasqualotti, Adriano; Bertoletti De Marchi, Ana Carolina] Univ Passo Fundo, Inst Exact Sci & Geosci, B5 Bldg,Sao Jose,Highway BR285,Km 292…	Universidade de Passo Fundo; Universidade de Passo Fundo; Universidade de Sao Paulo	Bellei, EA (corresponding author), Univ Passo Fundo, Inst Exact Sci & Geosci, B5 Bldg,Sao Jose,Highway BR285,Km 292, BR-99052900 Passo Fundo, RS, Brazil.	168729@upf.br	BARCELLOS DA SILVA, JORGE/C-5238-2012; Pasqualotti, Adriano/N-5715-2019; Tourinho Filho, Hugo/O-4809-2016; De Marchi, Ana Carolina Bertoletti/G-5573-2016; Bellei, Ericles Andrei/T-2706-2017; Pasqualotti, Adriano/A-4613-2013	Cemin Becker, Osvaldo Henrique/0000-0001-8530-1002; Tourinho Filho, Hugo/0000-0001-6517-064X; De Marchi, Ana Carolina Bertoletti/0000-0002-7704-3119; , Luciane Daroit/0000-0002-5967-1605; Bellei, Ericles Andrei/0000-0002-6020-6356; Pasqualotti, Adriano/0000-0001-7544-9425	Caixeiral Campestre Club of Passo Fundo; Brazilian National Council for Scientific and Technological Development	Caixeiral Campestre Club of Passo Fundo; Brazilian National Council for Scientific and Technological Development(Conselho Nacional de Desenvolvimento Cientifico e Tecnologico (CNPQ))	The authors are grateful to the Caixeiral Campestre Club of Passo Fundo for their support. The authors acknowledge the Brazilian National Council for Scientific and Technological Development for the fellowships. The authors are solely responsible for designing and performing this study and all its analyses, for drafting and editing the manuscript, and for the final contents.		65	25	25	6	34	JMIR PUBLICATIONS, INC	TORONTO	130 QUEENS QUAY E, STE 1102, TORONTO, ON M5A 0P6, CANADA	2291-9279			JMIR SERIOUS GAMES	JMIR Serious Games	JAN-MAR	2021	9	1
J	Andrade, A; Correia, CK; Coimbra, DR				Andrade, Alexandro; Correia, Clara Knierim; Coimbra, Danilo Reis			The Psychological Effects of Exergames for Children and Adolescents with Obesity: A Systematic Review and Meta-Analysis	CYBERPSYCHOLOGY BEHAVIOR AND SOCIAL NETWORKING			English	Review						self-esteem; self-efficacy; depression; young	ACTIVE VIDEO GAMES; PHYSICAL-ACTIVITY; REHABILITATIVE OUTCOMES; CHILDHOOD OBESITY; SELF-ESTEEM; WEIGHT; HEALTH; INTERVENTIONS; OVERWEIGHT; PREVENTION	The systematic review and meta-analysis were conducted to analyze the psychological effects of exergames for children and adolescents with overweight or obesity. In August 2018, the electronic databases searched were PubMed, Scopus, Web of Science, SPORTDiscus, Science Direct, CINAHL, and PsycINFO. The eligibility criteria were defined according to the population, intervention, comparison, outcom…	[Andrade, Alexandro; Correia, Clara Knierim; Coimbra, Danilo Reis] Santa Catarina State Univ, Ctr Hlth Sci & Sports, Dept Phys Educ, Lab Psychol Sport & Exercise, Pascoal Simone 358, BR-88080350 Florianopolis, SC, Brazil	Universidade do Estado de Santa Catarina	Andrade, A (corresponding author), Santa Catarina State Univ, Ctr Hlth Sci & Sports, Dept Phys Educ, Lab Psychol Sport & Exercise, Pascoal Simone 358, BR-88080350 Florianopolis, SC, Brazil.	alexandro.andrade.phd@gmail.com	Andrade, Alexandro/H-5226-2016; Coimbra, Danilo/G-8591-2015; Correia, Clara/AAB-5069-2019						59	35	37	4	39	MARY ANN LIEBERT, INC	NEW ROCHELLE	140 HUGUENOT STREET, 3RD FL, NEW ROCHELLE, NY 10801 USA	2152-2715	2152-2723		CYBERPSYCH BEH SOC N	Cyberpsychology Behav. Soc. Netw.	NOV 1	2019	22	11
J	Andrade, A; Correia, CK; da Cruz, WM; Bevilacqua, GG				Andrade, Alexandro; Correia, Clara Knierim; da Cruz, Whyllerton Mayron; Bevilacqua, Guilherme Guimaraes			Acute Effect of Exergames on Children's Mood States During Physical Education Classes	GAMES FOR HEALTH JOURNAL			English	Article						Active videogames; Child; School; Vigor; Tension; Depression	ACTIVE VIDEO GAMES; ENERGY-EXPENDITURE; SLEEP QUALITY; MENTAL-HEALTH; PERFORMANCE; OVERWEIGHT; IMPACT; DANCE; TIME	Objective: We aimed to confirm whether the practice of exergames produces an effect on children's mood states during school physical education (PE) classes. Materials and Methods: The children were allocated to experimental group (EG) and control group (CG). The EG performed exergames during PE classes, and the CG attended regular school PE classes. The Brunel Mood Scale, which evaluates six mood…	[Andrade, Alexandro; Correia, Clara Knierim; da Cruz, Whyllerton Mayron; Bevilacqua, Guilherme Guimaraes] Santa Catarina State Univ, Lab Sports & Exercise Psychol, Pascoal Simone St 358, BR-88080350 Florianopolis, SC, Brazil	Universidade do Estado de Santa Catarina	Andrade, A (corresponding author), Santa Catarina State Univ, Lab Sports & Exercise Psychol, Pascoal Simone St 358, BR-88080350 Florianopolis, SC, Brazil.	alexandro.andrade.phd@gmail.com	Correia, Clara/AAB-5069-2019; Andrade, Alexandro/H-5226-2016; CRUZ, WHYLLERTON/AAD-2216-2020; Bevilacqua, Guilherme/J-1521-2016	CRUZ, WHYLLERTON/0000-0002-0432-1341; Bevilacqua, Guilherme/0000-0002-7018-4808	Research and Innovation Support Foundation of the State of Santa Catarina (FAPESC) [2287/PAP 04/2014]	Research and Innovation Support Foundation of the State of Santa Catarina (FAPESC)	The authors thank Research and Innovation Support Foundation of the State of Santa Catarina (FAPESC) for financial support through research (Project No. 2287/PAP 04/2014).		41	20	21	6	45	MARY ANN LIEBERT, INC	NEW ROCHELLE	140 HUGUENOT STREET, 3RD FL, NEW ROCHELLE, NY 10801 USA	2161-783X	2161-7856		GAMES HEALTH J	Games Health J.	AUG 1	2019	8	4
J	Andrade, A; da Cruz, WM; Correia, CK; Santos, ALG; Bevilacqua, GG				Andrade, Alexandro; da Cruz, Whyllerton Mayron; Correia, Clara Knierim; Santos, Ana Luiza Goya; Bevilacqua, Guilherme Guimaraes			Effect of practice exergames on the mood states and self-esteem of elementary school boys and girls during physical education classes: A cluster-randomized controlled natural experiment	PLOS ONE			English	Article							ACTIVE VIDEO GAMES; ENERGY-EXPENDITURE; SLEEP QUALITY; CHILDREN; HEALTH; ADOLESCENTS; PERFORMANCE; TIME; COOPERATION; COMPETITION	Reduced physical exercise can impact children's mental health. Use of active electronic games can help promote psychological health. Physical education (PE class) uses different resources, methods, and contents to promote student health. We investigated the effect of exergames on the mood and self-esteem of children and compare it that of with traditional PE classes. From a sample of 213 children…	[Andrade, Alexandro; da Cruz, Whyllerton Mayron; Santos, Ana Luiza Goya; Bevilacqua, Guilherme Guimaraes] Santa Catarina State Univ, Lab Sport & Exercise Psychol, Florianopolis, SC, Brazil; [Correia, Clara Knierim] Santa Catarina State Univ, Lab Aquat Biomech, Florianopolis, SC, Brazil	Universidade do Estado de Santa Catarina; Universidade do Estado de Santa Catarina	Andrade, A (corresponding author), Santa Catarina State Univ, Lab Sport & Exercise Psychol, Florianopolis, SC, Brazil.	alexandro.andrade.phd@gmail.com	CRUZ, WHYLLERTON/AAD-2216-2020; Bevilacqua, Guilherme/J-1521-2016; Correia, Clara/AAB-5069-2019; Andrade, Alexandro/H-5226-2016	Knierim Correia, Clara/0000-0002-9510-2266; Andrade, Alexandro/0000-0002-6640-9314; Goya Santos, Ana Luiza/0000-0002-4671-0863; CRUZ, WHYLLERTON/0000-0002-0432-1341	Higher Education Personnel Improvement Coordination (CAPES) [03/2015]; FAPESC (Research and Innovation Support Foundation of the State of Santa Catarina) [PAP 01/2016]	Higher Education Personnel Improvement Coordination (CAPES)(Coordenacao de Aperfeicoamento de Pessoal de Nivel Superior (CAPES)); FAPESC (Research and Innovation Support Foundation of the State of Santa Catarina)	CKC: Higher Education Personnel Improvement Coordination (CAPES), Public notice (n. 03/2015). FAPESC (Research and Innovation Support Foundation of the State of Santa Catarina) for financial support through research (PAP 01/2016).		69	22	26	2	48	PUBLIC LIBRARY SCIENCE	SAN FRANCISCO	1160 BATTERY STREET, STE 100, SAN FRANCISCO, CA 94111 USA	1932-6203			PLOS ONE	PLoS One	JUN 5	2020	15	6
J	Ramírez-Granizo, IA; Ubago-Jiménez, JL; González-Valero, G; Puertas-Molero, P; San Román-Mata, S				Andres Ramirez-Granizo, Irwin; Luis Ubago-Jimenez, Jose; Gonzalez-Valero, Gabriel; Puertas-Molero, Pilar; San Roman-Mata, Silvia			The Effect of Physical Activity and the Use of Active Video Games: Exergames in Children and Adolescents: A Systematic Review	INTERNATIONAL JOURNAL OF ENVIRONMENTAL RESEARCH AND PUBLIC HEALTH			English	Review						exergames; physical activity; children; systematic review	EDUCATION; EXPERIENCE; ATTENTION; FITNESS	The aim of this study is to develop a systematic review on the relationship between the use of active video games exergames and the practice of physical activity. The Web of Science (WOS) repository was used as the main search engine, using as criteria the selection of longitudinal and experimental studies published in the last five years. A total of eight research papers were obtained, in which …	[Andres Ramirez-Granizo, Irwin; Luis Ubago-Jimenez, Jose; Gonzalez-Valero, Gabriel; Puertas-Molero, Pilar] Univ Granada, Dept Didact Mus, Granada 18071, Spain; [San Roman-Mata, Silvia] Univ Granada, Nursing Dept, Granada 18071, Spain	University of Granada; University of Granada	González-Valero, G (corresponding author), Univ Granada, Dept Didact Mus, Granada 18071, Spain.	irwinrg@ugr.es; jlubago@ugr.es; ggvalero@ugr.es; pilarpuertasmolero@gmail.com; silviasanroman@ugr.es	Ramirez-Granizo, Irwin/R-3500-2017; Gonzalez Valero, Gabriel/G-9817-2018; San Roman-Mata, Silvia/AAH-1087-2019; Ubago-Jimenez, Jose Luis/J-4644-2019	Ramirez-Granizo, Irwin/0000-0002-6944-3737; Gonzalez Valero, Gabriel/0000-0001-7472-5694; San Roman-Mata, Silvia/0000-0003-1633-2926; Puertas Molero, Pilar/0000-0001-8878-7677; Ubago-Jimenez, Jose Luis/0000-0002-7252-209X	Spanish Ministry of Education and Science [FPU16/03114, FPU17/00804, FPU17/00803]	Spanish Ministry of Education and Science(Spanish Government)	This research was supported by a grant from the Spanish Ministry of Education and Science [FPU16/03114], [FPU17/00804], [FPU17/00803].		33	24	27	4	35	MDPI	BASEL	ST ALBAN-ANLAGE 66, CH-4052 BASEL, SWITZERLAND		1660-4601		INT J ENV RES PUB HE	Int. J. Environ. Res. Public Health	JUN	2020	17	12
J	Annesi, JJ; Mazas, J				Annesi, JJ; Mazas, J			Effects of virtual reality-enhanced exercise equipment on adherence and exercise-induced feeling states	PERCEPTUAL AND MOTOR SKILLS			English	Article							PHYSICAL-ACTIVITY; ADULTS	A field study was conducted to test the effectiveness of virtual reality-enhanced cardiovascular exercise equipment for increasing adherence and attendance in a mixed-sex adult sample. Attendance was significantly higher in the virtual reality-enhanced condition than in the conditions without virtual reality over the 14-wk. period. Adherence was also highest (83.33%) in the Virtual-reality bicycl…	RUTGERS STATE UNIV,PISCATAWAY,NJ 08855; NYU,NEW YORK,NY	Rutgers University System; Rutgers University New Brunswick; New York University	Annesi, JJ (corresponding author), CLUB WOODBRIDGE HLTH & FITNESS CTR,WOODBRIDGE,NJ 07095, USA.			Annesi, James/0000-0002-5230-6365					20	61	71	1	30	PERCEPTUAL MOTOR SKILLS	MISSOULA	PO BOX 9229, MISSOULA, MT 59807	0031-5125			PERCEPT MOTOR SKILL	Percept. Mot. Skills	DEC	1997	85	3	1
J	Tomé, AA				Arias Tome, Alejandro			ACTIVE VIDEO GAMES OF MICROSOFT KINECT AND ENERGY EXPENDITURE IN HEALTHY TEENAGERS AND ADULTS	JOURNAL OF SPORT AND HEALTH RESEARCH			English	Article						Exergames; METs; energy expenditure; physical activity	PLAYER MODE; RESPONSES	The problems of sedentary in society are increasingly greater. Technology related to physical activity has become increasingly important in recent years and active games like Microsoft Kinect can be a tool to combat the sedentary lifestyle and reach or help reach the recommended levels of physical activity. The objective of this paper is to analyze the physical activity intensity playing Microsof…	[Arias Tome, Alejandro] Univ Autonoma Madrid, Madrid, Spain	Autonomous University of Madrid	Tomé, AA (corresponding author), Univ Autonoma Madrid, Madrid, Spain.	alejandro.ariast@estudiante.uam.es							17	0	0	0	1	ASOC DIDACTICA ANDALUCIA	JAEN	ASOC DIDACTICA ANDALUCIA, JAEN, 00000, SPAIN	1989-6239			J SPORT HEALTH RES	J. SPORT HEALTH RES.	SEP-DEC	2017	9	3
J	Arman, S; Menekseoglu, AK; Sezgin, B; Ozgur, B; Capan, N; Oral, A				Arman, Sina; Menekseoglu, Ahmet K.; Sezgin, Baran; Ozgur, Burhan; Capan, Nalan; Oral, Aydan			The effects of virtual reality-mediated tendon and nerve gliding exercises in the conservative management of carpal tunnel syndrome: a double-blind randomized placebo controlled trial	EUROPEAN JOURNAL OF PHYSICAL AND REHABILITATION MEDICINE			English	Article						Virtual reality; Exercise; Carpal tunnel syndrome; Conservative treatment	NEURODYNAMIC TECHNIQUES; MANUAL THERAPY; MOBILIZATION; EFFICACY; VALIDITY; REHABILITATION; RELIABILITY; ULTRASOUND; STROKE; LASER	BACKGROUND: Carpal tunnel syndrome (CTS) is a common condition resulting from compression of the median nerve at the wrist. First -line treatment typically involves conservative management, which commonly includes splinting and gliding exercises. Emerging evidence suggests the potential benefits of using virtual reality (VR) in rehabilitation. AIM: This study aimed to assess the effects of VR-med…	[Arman, Sina; Menekseoglu, Ahmet K.; Sezgin, Baran; Ozgur, Burhan; Capan, Nalan; Oral, Aydan] Istanbul Univ, Istanbul Fac Med, Dept Phys Med & Rehabil, TR-34093 Istanbul, Turkiye	Istanbul University	Arman, S (corresponding author), Istanbul Univ, Istanbul Fac Med, Dept Phys Med & Rehabil, TR-34093 Istanbul, Turkiye.	sinabox@gmail.com	Menekşeoğlu, Ahmet Kıvanç/GQQ-3100-2022; Oral, Aydan/AAE-5059-2019						50	1	1	11	15	EDIZIONI MINERVA MEDICA	TURIN	CORSO BRAMANTE 83-85 INT JOURNALS DEPT., 10126 TURIN, ITALY	1973-9087	1973-9095		EUR J PHYS REHAB MED	Eur. J. Phys. Rehabil. Med.	JUN	2024	60	3
J	Arshad, H; Khattak, HG; Anwar, K				Arshad, Hafsah; Khattak, Hafsah Gul; Anwar, Kinza			Effect of exergames by using Xbox 360 Kinect on cognition of older adults with mild cognitive impairment	RAWAL MEDICAL JOURNAL			English	Article						Cognitive training; mild cognitive impairment; Montreal Cognitive Assessment; Trail making test A & B; exergaming	CONSENSUS; DEMENTIA	Objective: To determine the effects of exergames by using Xbox 360 Kinect on cognition in older adults with mild cognitive impairment (MCI). Methodology: This randomized control trial included 56 MCI older adults who were randomly divided into experimental group (n=28) and control group (n=28), using coin and toss method. The experimental group performed X-box 360 Kinect games while the control g…	[Arshad, Hafsah; Khattak, Hafsah Gul; Anwar, Kinza] Univ Lahore, Riphah Int Univ, Dept Phys Therapy, Islamabad, Pakistan		Arshad, H (corresponding author), Univ Lahore, Riphah Int Univ, Dept Phys Therapy, Islamabad, Pakistan.	hafsah.arshad@uipt.uol.edu.pk							24	2	2	1	2	PAKISTAN MEDICAL ASSOC	KARACHI	PMA HOUSE, AGA KHAN III RD, KARACHI, 00000, PAKISTAN	0303-5212			RAWAL MED J	Rawal Med. J.	OCT-DEC	2023	48	4
J	Arvinen-Barrow, M; Manley, AJ; Maresh, N				Arvinen-Barrow, Monna; Manley, Andrew; Maresh, Nathan			The potential psychological benefits of active video games in the rehabilitation of musculoskeletal injuries and deficiencies	PHYSICAL THERAPY REVIEWS			English	Review						Exergaming; Interventions; Musculoskeletal; Psychosocial recovery	LONG-TERM-CARE; CHARTERED PHYSIOTHERAPISTS; ATHLETIC TRAINERS; PHYSICAL-ACTIVITY; SPORT INJURY; WII FIT; EXERCISE; VALIDATION; ADHERENCE; SCALE	Background: Recent literature suggests that active video games (AVGs) may offer potential psychological benefits during the rehabilitation of musculoskeletal injuries and their corresponding deficiencies. Objectives: To review existing literature regarding the potential psychological benefits of AVGs within the context of rehabilitation from musculoskeletal injury or debilitation. Method: A narra…	[Arvinen-Barrow, Monna; Maresh, Nathan] Univ Wisconsin Milwaukee, Dept Kinesiol, Milwaukee, WI 53201 USA; [Manley, Andrew] Leeds Beckett Univ, Sch Sport, Leeds, W Yorkshire, England	University of Wisconsin System; University of Wisconsin Milwaukee; Leeds Beckett University	Arvinen-Barrow, M (corresponding author), Univ Wisconsin Milwaukee, Dept Kinesiol, Milwaukee, WI 53201 USA.	arvinenb@uwm.edu		Arvinen-Barrow, Monna/0000-0002-8391-1269					78	1	1	0	1	TAYLOR & FRANCIS LTD	ABINGDON	2-4 PARK SQUARE, MILTON PARK, ABINGDON OR14 4RN, OXON, ENGLAND	1083-3196	1743-288X		PHYS THER REV	Phys. Ther. Rev.		2014	19	6
J	Arvinen-Barrow, M; Maresh, N; Earl-Boehm, J				Arvinen-Barrow, Monna; Maresh, Nathan; Earl-Boehm, Jennifer			Functional Outcomes and Psychological Benefits of Active Video Games in the Rehabilitation of Lateral Ankle Sprains: A Case Report	JOURNAL OF SPORT REHABILITATION			English	Article						active video games; exergaming; lateral ankle sprain; rehabilitation adherence; readiness to return to sport; mood; balance training	SPORT-INJURY REHABILITATION; LONG-TERM-CARE; CHARTERED PHYSIOTHERAPISTS; PSYCHOSOCIAL-ASPECTS; ATHLETIC TRAINERS; POSTURAL-CONTROL; ABILITY MEASURE; NINTENDO WII; ADHERENCE; INTERVENTION	Context: The use of active video games (AVG) as a treatment modality in the rehabilitation context is increasing. However, little is known about the functional outcomes and psychological benefits of such rehabilitation in college athletes with lateral ankle sprains (LASs). Objective: To examine functional outcomes and psychological benefits of AVG-aided rehabilitation program for LAS. Design: A m…	[Arvinen-Barrow, Monna; Earl-Boehm, Jennifer] Univ Wisconsin, Dept Kinesiol, Integrat Hlth Care & Performance Unit, Milwaukee, WI 53201 USA; [Maresh, Nathan] Beloit Coll, Beloit, WI 53511 USA	University of Wisconsin System; University of Wisconsin Milwaukee; Beloit College	Arvinen-Barrow, M (corresponding author), Univ Wisconsin, Dept Kinesiol, Integrat Hlth Care & Performance Unit, Milwaukee, WI 53201 USA.	arvinenb@uwm.edu	Earl Boehm, Jennifer/JRW-8483-2023	Earl-Boehm, Jennifer/0000-0002-3308-3856; Arvinen-Barrow, Monna/0000-0002-8391-1269					66	1	3	2	23	HUMAN KINETICS PUBL INC	CHAMPAIGN	1607 N MARKET ST, PO BOX 5076, CHAMPAIGN, IL 61820-2200 USA	1056-6716	1543-3072		J SPORT REHABIL	J. Sport Rehabil.	FEB	2020	29	2
J	Asadzadeh, A; Salahzadeh, Z; Samad-Soltani, T; Rezaei-Hachesu, P				Asadzadeh, Afsoon; Salahzadeh, Zahra; Samad-Soltani, Taha; Rezaei-Hachesu, Peyman			An affordable and immersive virtual reality-based exercise therapy in forward head posture	PLOS ONE			English	Article							NECK PAIN; SHOULDER; MOBILITY; PROGRAM; ADULTS; REHABILITATION; ASSOCIATION; ACCURACY; STUDENTS; SYSTEM	Forward Head Posture (FHP) is one of the most commonly occurring musculoskeletal abnormalities. Despite exercise therapy being an effective approach for FHP treatment, it can be long, monotonous, and tedious. Virtual reality (VR) can be used as an innovative solution to address these challenges. We designed an affordable and immersive VR-based exercise therapy (VRET) system for FHP correction. Th…	[Asadzadeh, Afsoon; Samad-Soltani, Taha; Rezaei-Hachesu, Peyman] Tabriz Univ Med Sci, Sch Management & Med Informat, Dept Hlth Informat Technol, Tabriz, Iran; [Salahzadeh, Zahra] Tabriz Univ Med Sci, Fac Rehabil Sci, Dept Phys Therapy, Tabriz, Iran	Tabriz University of Medical Science; Tabriz University of Medical Science	Rezaei-Hachesu, P (corresponding author), Tabriz Univ Med Sci, Sch Management & Med Informat, Dept Hlth Informat Technol, Tabriz, Iran.	rezaeip@tbzmed.ac.ir	Samad-Soltani, Taha/F-2102-2017; Salahzadeh, Zahra/G-3872-2015; rezaei-hachesu, peyman/G-3876-2015	rezaei-hachesu, peyman/0000-0002-3980-5100					74	2	2	5	6	PUBLIC LIBRARY SCIENCE	SAN FRANCISCO	1160 BATTERY STREET, STE 100, SAN FRANCISCO, CA 94111 USA	1932-6203			PLOS ONE	PLoS One	MAR 6	2024	19	3
J	Ayguen, C; Çakir-Atabek, H				Ayguen, Cihan; Cakir-Atabek, Hayriye			Effects of active video gaming on oxidative stress and antioxidant status in university students	PHYSICAL EDUCATION OF STUDENTS			English	Article						superoxide dismutase; oxidative stress; antioxidants; preventing diseases; exergames	PHYSICAL-ACTIVITY; FREE-RADICALS; EXERCISE; INTENSITY; RESPONSES; DAMAGE; INDEXES; GAMES; MODEL; DNA	Background and Study Aim Many findings have demonstrated that several life-threatening diseases, including cardiovascular diseases, obesity-related diseases, and certain types of malignancies, can be prevented by exercise. Reactive oxygen species (ROS) may be the direct or associated factor that causes or prevents these diseases. It is well known that a strenuous and high-intensity acute exercise…	[Ayguen, Cihan; Cakir-Atabek, Hayriye] Eskisehir Tech Univ, Fac Sport Sci, Dept Coach Training, Eskisehir, Turkiye	Eskisehir Technical University	Ayguen, C (corresponding author), Eskisehir Tech Univ, Fac Sport Sci, Dept Coach Training, Eskisehir, Turkiye.	cihanaygun@hotmail.com; hayriyecakir@eskisehir.edu.tr	AYGÜN, Cihan/W-5783-2018	Aygun, Cihan/0000-0001-8773-8777					39	0	0	2	5	IERMAKOV S S	KHARKOV-68	BOX 11135, KHARKOV-68, 61068, UKRAINE	2075-5279	2308-7250		PHYS EDUC STUD	Phys. Educ. Stud.		2023	27	5
J	Aygün, C; Çakir-Atabek, H				Aygun, Cihan; Cakir-Atabek, Hayriye			Alternative Model for Physical Activity: Active Video Games Lead to High Physiological Responses	RESEARCH QUARTERLY FOR EXERCISE AND SPORT			English	Article						Exercise at home; exergaming; perceived exertion and enjoyment; sex differences	ENERGY-EXPENDITURE; BODY-COMPOSITION; TEACHING DANCE; YOUNG-ADULTS; WII FIT; INTENSITY; ENJOYMENT; EXERCISE; ADOLESCENTS; CHILDREN	Purpose: This study aimed to i) investigate the physiological and perceptual responses to two different active video games (AVGs), ii) compare the physiological and perceptual responses to AVGs with those encountered during classic exercise and daily sedentary routines, and iii) compare the examined variables between the sexes. Methods: Forty-three (n = 22 male, n = 21 female) volunteers particip…	[Aygun, Cihan; Cakir-Atabek, Hayriye] Eskisehir Tech Univ, Eskisehir, Turkey; [Aygun, Cihan] Anadolu Univ, Eskisehir, Turkey	Eskisehir Technical University; Anadolu University	Aygün, C (corresponding author), Eskisehir Tech Univ, Fac Sport Sci, Dept Coach Training, TR-26555 Eskisehir, Turkey.	cihanaygun@hotmail.com	AYGÜN, Cihan/W-5783-2018; atabek, hayriye/AAD-6091-2021	Aygun, Cihan/0000-0001-8773-8777; Cakir Atabek, Hayriye/0000-0002-2602-3521					42	6	6	1	10	ROUTLEDGE JOURNALS, TAYLOR & FRANCIS LTD	ABINGDON	2-4 PARK SQUARE, MILTON PARK, ABINGDON OX14 4RN, OXON, ENGLAND	0270-1367	2168-3824		RES Q EXERCISE SPORT	Res. Q. Exerc. Sport	JUL 3	2022	93	3
J	Aygün, C; Çakir-Atabek, H				Aygun, Cihan; Cakir-Atabek, Hayriye			Classification of Exergames with Different Types: Perceptual and Physiological Responses in College Students	APPLIED SCIENCES-BASEL			English	Article						active video games; perceived exertion; enjoyment; energy expenditure; heart rate; respiratory exchange ratio	ACTIVE VIDEO GAMES; ACTIVITY ENJOYMENT SCALE; PHYSICAL-ACTIVITY; ENERGY-EXPENDITURE; TEACHING DANCE; EXERCISE; INTENSITY; CHILDREN; ADULTS; COST	This study aimed to (i) investigate and compare the effects of five different types of active video games (AVGs) on physiological and perceptual variables, (ii) categorize the AVGs' physical activity (PA) intensity according to ACSM classification, and (iii) investigate the correlation between rating of perceived exertion (RPE) and enjoyment score within each AVG. Twelve college students particip…	[Aygun, Cihan; Cakir-Atabek, Hayriye] Eskisehir Tech Univ, Fac Sport Sci, Dept Coach Training, TR-26555 Eskisehir, Turkiye	Eskisehir Technical University	Aygün, C (corresponding author), Eskisehir Tech Univ, Fac Sport Sci, Dept Coach Training, TR-26555 Eskisehir, Turkiye.	cihanaygun@hotmail.com; hayriyecakir@eskisehir.edu.tr	AYGÜN, Cihan/W-5783-2018	Cakir Atabek, Hayriye/0000-0002-2602-3521; Aygun, Cihan/0000-0001-8773-8777					56	3	3	0	5	MDPI	BASEL	ST ALBAN-ANLAGE 66, CH-4052 BASEL, SWITZERLAND		2076-3417		APPL SCI-BASEL	Appl. Sci.-Basel	OCT	2023	13	19
J	Aygun, C; Cakir-Atabek, H				Aygun, Cihan; Cakir-Atabek, Hayriye			The futuristic model for physical activity and exercise: active video games	PHYSICAL ACTIVITY REVIEW			English	Review						active video games; exer-game; physical activity; energy expenditure; heart rate	INSULIN-RESISTANCE; XBOX 360; COST; PREVALENCE; INACTIVITY; ENJOYMENT; CHILDREN; OBESITY; PEOPLE; ADULTS	Physical inactivity is one of the main causes of noncommunicable diseases worldwide. In addition, obesity worldwide is increasing day by day due to insufficient energy expenditure, which is the result of physical inactivity. This review aimed to examine the physiological effects of active video games (AVGs) systems and tried to define whether the AVGs could be suggested as an alternative exercise…	[Aygun, Cihan; Cakir-Atabek, Hayriye] Anadolu Univ, Fac Sports Sci, Dept Coach Training Sports, Eskisehir, Turkey	Anadolu University	Aygun, C (corresponding author), Anadolu Univ, Fac Sports Sci, Dept Coach Training Sports, Eskisehir, Turkey.	cihanaygun@hotmail.com	atabek, hayriye/AAD-6091-2021; AYGÜN, Cihan/W-5783-2018	Aygun, Cihan/0000-0001-8773-8777; Cakir Atabek, Hayriye/0000-0002-2602-3521					34	6	6	0	12	PROJACK	CZESTOCHOWA	HENRYKI 10C, CZESTOCHOWA, 42-226, POLAND	2300-5076			PHYS ACT REV	Phys. Act. Rev.		2018	6
J	Ayvat, E; Kilinç, ÖO; Ayvat, F; Demirci, CS; Yildirim, SA; Kursun, O; Kilinç, M				Ayvat, Ender; Onursal Kilinc, Ozge; Ayvat, Fatma; Savcun Demirci, Cevher; Aksu Yildirim, Sibel; Kursun, Oguzhan; Kilinc, Muhammed			The Effects of Exergame on Postural Control in Individuals with Ataxia: a Rater-Blinded, Randomized Controlled, Cross-over Study	CEREBELLUM			English	Article						Exergames; Exercise therapy; Ataxia; Postural control; Rehabilitation; Virtual reality	DYNAMIC BALANCE; DUAL-TASK; REHABILITATION; DISORDERS; SYSTEM; SCALE	Exergame trainings might have therapeutic value in ataxic patients. The aim of this study was to investigate the effect of exergame training with an exercise program on postural control by comparing it with traditional balance and coordination exercise program. Nineteen patients were randomly allocated to two groups. In the first group, exergame training and an exercise program (EEP) were applied…	[Ayvat, Ender; Onursal Kilinc, Ozge; Ayvat, Fatma; Aksu Yildirim, Sibel; Kilinc, Muhammed] Hacettepe Univ, Fac Phys Therapy & Rehabil, TR-06100 Ankara, Turkey; [Savcun Demirci, Cevher] Balikesir Univ, Dept Physiotherapy & Rehabil, Fac Hlth Sci, Balikesir, Turkey; [Kursun, Oguzhan] Ankara City Hosp, Neurol Clin, Minist Hlth, Ankara, Turkey	Hacettepe University; Balikesir University; City Hospital Ankara; Ministry of Health - Turkey	Ayvat, E (corresponding author), Hacettepe Univ, Fac Phys Therapy & Rehabil, TR-06100 Ankara, Turkey.	ender.ayvat@gmail.com; ozgeonursal@hotmail.com; fatma.avcu@hacettepe.edu.tr; cevhersavcun@hotmail.com; sibelaksu@yahoo.com; ozikursun@hotmail.com; muhammedkilinc@yahoo.com	ONURSAL-KILINÇ, ÖZGE/HGU-8663-2022	ONURSAL KILINC, OZGE/0000-0003-1885-6942					31	9	9	0	13	SPRINGER	NEW YORK	ONE NEW YORK PLAZA, SUITE 4600, NEW YORK, NY, UNITED STATES	1473-4222	1473-4230		CEREBELLUM	Cerebellum	FEB	2022	21	1
J	Azab, AR; Elnaggar, RK; Abdelbasset, WK; Alghadier, M; Ahmed, AS; Alsharidah, AS; Morgan, EN; Basha, MA; Hassan, MA; Kamel, FH				Azab, A. R.; Elnaggar, R. K.; Abdelbasset, W. K.; Alghadier, M.; Ahmed, A. S.; Alsharidah, A. S.; Morgan, E. N.; Basha, M. A.; Hassan, M. A.; Kamel, F. H.			Virtual reality-based exercises' effects on pulmonary functions, cardiopulmonary capacity, functional performance, and quality of life in children with repaired congenital diaphragmatic hernia	EUROPEAN REVIEW FOR MEDICAL AND PHARMACOLOGICAL SCIENCES			English	Article						Cardiopulmonary capacity; Diaphragmatic hernia; Functional performance; Pulmonary functions; Quali-ty of life; Virtual reality-based exercises	REHABILITATION; MORBIDITY; PROGRAM; SYSTEM	- OBJECTIVE: The long-term consequences of congenital diaphragmatic hernia (CDH), which include altered lung functions and compromised cardiopulmonary capacity, impact functional performance and quality of life. This study investigates the effects of virtual reality-based exercise programs on pulmonary functions, cardiopulmonary capacity, functional performance, and quality of life in children wi…	[Azab, A. R.; Elnaggar, R. K.; Abdelbasset, W. K.; Alghadier, M.; Ahmed, A. S.] Prince Sattam Bin Abdulaziz Univ, Coll Appl Med Sci, Dept Hlth & Rehabil Sci, Al Kharj, Saudi Arabia; [Azab, A. R.; Elnaggar, R. K.] Cairo Univ, Fac Phys Therapy, Dept Phys Therapy Pediat, Giza, Egypt; [Abdelbasset, W. K.] Cairo Univ, Kasr Al Aini Hosp, Dept Phys Therapy, Giza, Egypt; [Ahmed, A. S.] Cairo Univ, Fac Ph…	Prince Sattam Bin Abdulaziz University; Egyptian Knowledge Bank (EKB); Cairo University; Egyptian Knowledge Bank (EKB); Cairo University; Egyptian Knowledge Bank (EKB); Cairo University; Qassim University; Egyptian Knowledge Bank (EKB); Zagazig University; Qassim University; Qassim University; Egyptian Knowledge Bank (EKB); General Organization of Teaching Hospitals & Institutes (GOTHI); Egyptian…	Azab, AR (corresponding author), Prince Sattam Bin Abdulaziz Univ, Coll Appl Med Sci, Dept Hlth & Rehabil Sci, Al Kharj, Saudi Arabia.;Azab, AR (corresponding author), Cairo Univ, Fac Phys Therapy, Dept Phys Therapy Pediat, Giza, Egypt.	dr_shimaa_azab@yahoo.com	Azab, Alshimaa/DNA-8839-2022; Alghadier, Mshari/GRJ-3781-2022; Hasan, FatmaAlzahraa/HDM-5713-2022; Elnaggar, Ragab/K-8631-2019; morgan, enas/GLN-7420-2022; Basha, Maged/AAW-7115-2020; , Walid Kamal/T-8648-2017	Basha, Maged A/0000-0002-3422-6193; Alghadier, Mshari/0000-0003-3686-8074; , Walid Kamal/0000-0003-4703-661X	Prince Sattam bin Abdulaziz University [PSAU/2023/R/1444]	Prince Sattam bin Abdulaziz University(Prince Sattam Bin Abdulaziz University)	Funding s supported via funding from Prince Sattam bin Abdulaziz University project number (PSAU/2023/R/1444) .		32	2	2	1	2	VERDUCI PUBLISHER	ROME	VIA GREGORIO VII, ROME, 186-00165, ITALY	1128-3602			EUR REV MED PHARMACO	Eur. Rev. Med. Pharmacol. Sci.		2023	27	14
J	Azab, AR; Elnaggar, RK; Aloraini, GS; Aldhafian, OR; Alshahrani, NN; Kamel, FH; Basha, MA; Morsy, WE				Azab, Alshimaa R.; Elnaggar, Ragab K.; Aloraini, Ghfren S.; Aldhafian, Osama R.; Alshahrani, Naif N.; Kamel, FatmaAlzahraa H.; Basha, Maged A.; Morsy, Walaa E.			Adolescents with hemophilic knee arthropathy can improve their gait characteristics, functional ability, and physical activity level through kinect-based virtual reality: A randomized clinical trial	HELIYON			English	Article						Hemophilia; Knee arthropathy; Gait; Physical activity; Virtual reality	CHILDREN; REHABILITATION; ENVIRONMENT; PROGRESSION; PARAMETERS; STRENGTH; WALKING; RISK; FOOT	Background: Hemophilic arthropathy is caused by recurrent intra-articular bleeding, most commonly in the knee joints. In terms of physical impact, this arthropathy causes significant disability and hampers the physical activity and functionality of he affected individuals. Objective: This study intended to examine the effect of a physical rehabilitation program incorporating Kinect-based virtual …	[Azab, Alshimaa R.; Elnaggar, Ragab K.] Prince Sattam Bin Abdulaziz Univ, Coll Appl Med Sci, Dept Hlth & Rehabil Sci, Al Kharj, Saudi Arabia; [Azab, Alshimaa R.; Elnaggar, Ragab K.; Morsy, Walaa E.] Cairo Univ, Fac Phys Therapy, Dept Phys Therapy Pediat, Giza, Egypt; [Aloraini, Ghfren S.] Prince Sattam Univ, Coll Appl Med Sci, Dept Clin Lab Sci, Al Kharj, Saudi Arabia; [Aldhafian, Osama R.] Princ…	Prince Sattam Bin Abdulaziz University; Egyptian Knowledge Bank (EKB); Cairo University; Prince Sattam Bin Abdulaziz University; Prince Sattam Bin Abdulaziz University; Ministry of Health - Saudi Arabia; Egyptian Knowledge Bank (EKB); Cairo University; Qassim University; Egyptian Knowledge Bank (EKB); General Organization of Teaching Hospitals & Institutes (GOTHI); Jazan University	Azab, AR (corresponding author), Prince Sattam Bin Abdulaziz Univ, Coll Appl Med Sci, Dept Hlth & Rehabil Sci, Al Kharj, Saudi Arabia.	dr_shimaa_azab@yahoo.com	Morsy, walaa/LXU-6897-2024; Azab, Alshimaa/DNA-8839-2022; Aldhafian, Osama/JRW-1503-2023; Elnaggar, Ragab/K-8631-2019; Hassan, FatmaAlzahraa/AAW-7119-2020; Basha, Maged/AAW-7115-2020; Aloraini, Ghfren/KIV-9523-2024	Basha, Maged A/0000-0002-3422-6193; Aloraini, Ghfren/0000-0002-7743-0012	Prince Sattam bin Abdulaziz University [PSAU/2023/R/1444]	Prince Sattam bin Abdulaziz University(Prince Sattam Bin Abdulaziz University)	This study is supported via funding from Prince Sattam bin Abdulaziz University project number (PSAU/2023/R/1444) .		49	0	0	4	5	CELL PRESS	CAMBRIDGE	50 HAMPSHIRE ST, FLOOR 5, CAMBRIDGE, MA 02139 USA		2405-8440		HELIYON	Heliyon	APR 15	2024	10	7
J	Azevedo, LB; Watson, DB; Haighton, C; Adams, J				Azevedo, Liane B.; Watson, Duika Burges; Haighton, Catherine; Adams, Jean			The effect of dance mat exergaming systems on physical activity and health - related outcomes in secondary schools: results from a natural experiment	BMC PUBLIC HEALTH			English	Article						Physical activity; Children; Intervention; Body composition; Health promotion	CARDIOMETABOLIC RISK-FACTORS; QUALITY-OF-LIFE; ENERGY-EXPENDITURE; CONTROLLED-TRIALS; VIDEO GAMES; ACCELEROMETER OUTPUTS; BODY-COMPOSITION; BASE-LINE; CHILDREN; INTERVENTIONS	Background: Exergaming has been proposed as an innovative method for physical activity promotion. However, large effectiveness studies are rare. In January 2011, dance mat systems were introduced in secondary schools in two districts in England with the aim of promoting an innovative opportunity for physical activity. The aim of this natural experiment was to examine the effect of introducing the…	[Azevedo, Liane B.] Univ Teesside, Hlth & Social Care Inst, Middlesbrough TS1 3BA, Cleveland, England; [Watson, Duika Burges] Univ Durham, Sch Med Pharm & Hlth, Stockton On Tees, England; [Haighton, Catherine; Adams, Jean] Newcastle Univ, Inst Hlth & Soc, Newcastle Upon Tyne NE1 7RU, Tyne & Wear, England	University of Teesside; Durham University; Newcastle University - UK	Azevedo, LB (corresponding author), Univ Teesside, Hlth & Social Care Inst, Middlesbrough TS1 3BA, Cleveland, England.	l.azevedo@tees.ac.uk	Haighton, Catherine/H-1528-2015; Burges Watson, Duika/C-4899-2009; B. Azevedo, Liane/Q-4012-2016; Adams, Jean/G-2402-2010	Haighton, Catherine/0000-0002-8061-0428; Burges Watson, Duika/0000-0002-5791-9670; B. Azevedo, Liane/0000-0001-9966-9414; Adams, Jean/0000-0002-5733-7830	NHS Tees Public Health Directorate; British Heart Foundation; Cancer Research UK; Economic and Social Research Council; Medical Research Council; National Institute for Health Research	NHS Tees Public Health Directorate; British Heart Foundation(British Heart Foundation); Cancer Research UK(Cancer Research UK); Economic and Social Research Council(UK Research & Innovation (UKRI)Economic & Social Research Council (ESRC)); Medical Research Council(UK Research & Innovation (UKRI)Medical Research Council UK (MRC)); National Institute for Health Research(National Institutes of Healt…	This study was funded by NHS Tees Public Health Directorate. The authors would like to acknowledge the contributions of Gillian Hodge, Joel Halligan, Alison Innerd, Kathryn Taylor, Pat Watson, Sarah-Louise Dinsdale, Tom McBain and Claire Pedley to data collection.Liane B Azevedo, Duika Burges Watson and Catherine Haighton are fully funded and Jean Adams partly funded as a staff member of Fuse the…		62	42	45	2	43	BMC	LONDON	CAMPUS, 4 CRINAN ST, LONDON N1 9XW, ENGLAND		1471-2458		BMC PUBLIC HEALTH	BMC Public Health	SEP 12	2014	14
J	Azurdia, D; Acuna, SM; Narasaki-Jara, M; Furtado, O; Jung, TY				Azurdia, Daniel; Acuna, Stephan Manuel; Narasaki-Jara, Mai; Furtado, Ovande; Jung, Taeyou			Effects of Virtual Reality-Based Aerobic Exercise on Perceptions of Pain and Fatigue in Individuals with Spinal Cord Injury	GAMES FOR HEALTH JOURNAL			English	Article						Spinal cord injury; Virtual reality; Pain; Fatigue; Physical activity	SECONDARY HEALTH CONDITIONS; REDUCES NEUROPATHIC PAIN; SELF; REHABILITATION; EXPERIENCE; PEOPLE	Virtual reality (VR) has become an effective alternative to promote exercise. However, limited studies have investigated the effect of VR on pain and fatigue in individuals with spinal cord injury (SCI).Objective: The purpose of this study was to investigate the effects of using VR during exercise on pain and fatigue in individuals with SCI. This study employed a concurrent nested mixed-methods d…	[Azurdia, Daniel] Cedars Sinai Med Ctr, Dept Cardiac Rehabil, Los Angeles, CA USA; [Acuna, Stephan Manuel] Univ Oklahoma, Dept Hlth & Exercise Sci, Human Movement & Neurophysiol Lab, Norman, OK USA; [Narasaki-Jara, Mai] Calif State Polytech Univ Pomona, Dept Kinesiol & Hlth Promot, Pomona, CA USA; [Furtado, Ovande] Calif State Univ, Dept Kinesiol, Northridge, CA USA; [Jung, Taeyou] Calif State Un…	Cedars Sinai Medical Center; University of Oklahoma System; University of Oklahoma - Norman; California State University System; California State Polytechnic University Pomona; California State University System; California State University Northridge; California State University System; California State University Northridge; University of Oklahoma System; University of Oklahoma - Norman	Acuna, SM (corresponding author), Univ Oklahoma, Dept Hlth & Exercise Sci, Human Movement & Neurophysiol Lab, 660 Parrington Oval, Norman, OK 73019 USA.	stephanmacuna@ou.edu	Acuna, Stephan/KIB-3422-2024; Narasaki-Jara, Mai/GZG-4649-2022; Furtado, Jr., Ovande/L-9966-2014	Furtado, Jr., Ovande/0000-0003-3847-6314; Acuna, Stephan/0000-0003-4771-8215; Narasaki-Jara, Mai/0000-0003-3162-9955					40	4	4	3	19	MARY ANN LIEBERT, INC	NEW ROCHELLE	140 HUGUENOT STREET, 3RD FL, NEW ROCHELLE, NY 10801 USA	2161-783X	2161-7856		GAMES HEALTH J	Games Health J.	AUG 1	2022	11	4
J	Back, K; Paulsen, D				Back, Kerry; Paulsen, Dirk			Open-Loop Equilibria and Perfect Competition in Option Exercise Games	REVIEW OF FINANCIAL STUDIES			English	Article							INVESTMENT; STRATEGIES	The investment boundaries defined by Grenadier (2002) for an oligopoly investment game determine equilibria in open-loop strategies. As closed-loop strategies, they are not equilibria, because any firm by investing sooner can preempt the investments of other firms and expropriate the growth options. The perfectly competitive outcome is produced by closed-loop strategies that are mutually best res…	[Back, Kerry] Texas A&M Univ, College Stn, TX 77843 USA; [Paulsen, Dirk] Univ Bonn, D-5300 Bonn, Germany	Texas A&M University System; Texas A&M University College Station; University of Bonn	Back, K (corresponding author), Rice Univ, Jesse H Jones Grad Sch Business, 6100 Main St, Houston, TX 77252 USA.	kerryback@gmail.com							17	31	35	2	17	OXFORD UNIV PRESS INC	CARY	JOURNALS DEPT, 2001 EVANS RD, CARY, NC 27513 USA	0893-9454			REV FINANC STUD	Rev. Financ. Stud.	NOV	2009	22	11
J	Badau, D; Badau, A; Ene-Voiculescu, C; Larion, A; Ene-Voiculescu, V; Mihaila, I; Fleancu, JL; Tudor, V; Tifrea, C; Cotovanu, AS; Abramiuc, A				Badau, Dana; Badau, Adela; Ene-Voiculescu, Carmen; Larion, Alin; Ene-Voiculescu, Virgil; Mihaila, Ion; Fleancu, Julien Leonard; Tudor, Virgil; Tifrea, Corina; Cotovanu, Adrian Sebastian; Abramiuc, Alexandru			The Impact of Implementing an Exergame Program on the Level of Reaction Time Optimization in Handball, Volleyball, and Basketball Players	INTERNATIONAL JOURNAL OF ENVIRONMENTAL RESEARCH AND PUBLIC HEALTH			English	Article						human reaction times; exergames; simple motor reactions; recognition reactions; cognitive reactions; sports games; handball; basketball; volleyball	PERFORMANCE; AGILITY; TASK; BALANCE; GENDER; ELITE; SPEED; GAME; EXPERIENCE; STRENGTH	The main aim of the present study was to implement an exergame program that uses Fitlight technology to identify the impact on motor, recognition, and cognitive reaction times in junior athletes practicing team sports: basketball, handball, and volleyball. The second aim was to identifying differences in progress of the three types of reaction time between female and male players through computer…	[Badau, Dana; Badau, Adela] George Emil Palade Univ Med Pharm Sci & Technol, Petru Maior Fac Sci & Letters, Targu Mures 540142, Romania; [Badau, Dana] Transilvania Univ Brasov, Interdisciplinary Doctoral Sch, Brasov 500036, Romania; [Ene-Voiculescu, Carmen; Larion, Alin; Abramiuc, Alexandru] Ovidius Univ Constanta, Fac Phys Educ & Sport, Constanta 900470, Romania; [Ene-Voiculescu, Virgil] Mircea …	George Emil Palade University of Medicine, Pharmacy, Science, & Technology of Targu Mures; Transylvania University of Brasov; Ovidius University; Mircea cel Batran Naval Academy; National University of Science & Technology POLITEHNICA Bucharest; University of Pitesti; National University of Physical Education & Sport; George Emil Palade University of Medicine, Pharmacy, Science, & Technology of T…	Badau, A (corresponding author), George Emil Palade Univ Med Pharm Sci & Technol, Petru Maior Fac Sci & Letters, Targu Mures 540142, Romania.;Larion, A (corresponding author), Ovidius Univ Constanta, Fac Phys Educ & Sport, Constanta 900470, Romania.	dana.badau@umfst.ro; adela.badau@umfst.ro; carmen.ene@univ-ovidius.ro; alin.larion@univ-ovidius.ro; virgil.ene@anmb.ro; paulmihaila@yahoo.com; leonard.fleancu@upit.ro; virgiltro@yahoo.com; c_tifrea@yahoo.com; adrian.cotovanu@unafst.ro; alexandru_abramiuc@yahoo.com	Mihaila, Ion/AAI-1212-2020; Fleancu, Julien Leonard/HKO-6085-2023; Badau, Adela/AAF-4165-2021; ENE-VOICULESCU, VIRGIL/HME-0567-2023; Larion, Alin/P-7734-2015; Badau, Dana/C-5357-2015; Badau, Adela/O-6938-2016	Fleancu, Julien Leonard/0000-0001-9352-1523; Larion, Alin/0000-0001-6419-5095; Tudor, Virgil/0000-0002-0893-1024; Badau, Dana/0000-0002-1881-3531; Badau, Adela/0000-0002-1656-5060; VIRGIL, ENE-VOICULESCU/0000-0002-1451-207X					77	14	14	7	41	MDPI	BASEL	ST ALBAN-ANLAGE 66, CH-4052 BASEL, SWITZERLAND		1660-4601		INT J ENV RES PUB HE	Int. J. Environ. Res. Public Health	MAY	2022	19	9
J	Badau, D; Badau, A; Joksimovic, M; Oancea, BM; Manescu, CO; Graur, C; Cornea, GG; Ene-Voiculescu, V; Cojanu, F; Stefanica, V; Cojocaru, A; Mocanu, G; Silisteanu, SC				Badau, Dana; Badau, Adela; Joksimovic, Marko; Oancea, Bogdan Marian; Manescu, Catalin Octavian; Graur, Cristian; Cornea, Georgeta Gabriela; Ene-Voiculescu, Virgil; Cojanu, Florin; Stefanica, Valentina; Cojocaru, Adin; Mocanu, George; Silisteanu, Sinziana Calina			The effects of 6-weeks program of physical therapeutic exergames on cognitive flexibility focused by reaction times in relation to manual and podal motor abilities	BALNEO AND PRM RESEARCH JOURNAL			English	Article						physical therapy; kinetoprophylaxy, recovery; students; choice reaction time; cognitive reaction time; motor ability; adapted exergame; cognitive ability	CHOICE-REACTION TIME; EXECUTIVE CONTROL; TEST-B; EDUCATION; AGILITY; TRAIL; REHABILITATION; VALIDATION; GENDER; SPEED	The main purpose of the study was to identify the level of improvement in cognitive flexi-bility manifested by choice and cognition reaction times in relation to manual and podal skills as a result of the implementation of a program of therapeutic exergame exercises, for a time interval of 6 weeks at the level of students. 511 students participated in the cross-sectional study, of which 279 male …	[Badau, Dana; Badau, Adela; Oancea, Bogdan Marian] Transilvania Univ, Fac Phys Educ & Mt Sports, Brasov 500068, Romania; [Badau, Dana; Badau, Adela; Graur, Cristian] George Emil Palade Univ Med Pharm Sci & Technol, Petru Maior Fac Sci & Letters, Targu Mures 540142, Romania; [Joksimovic, Marko] Univ Montenegro, Fac Sport & Phys Educ, Cetinjski Put 2, Podgorica 81000, Montenegro; [Manescu, Catalin …	Transylvania University of Brasov; George Emil Palade University of Medicine, Pharmacy, Science, & Technology of Targu Mures; University of Montenegro; Spiru Haret University; Mircea cel Batran Naval Academy; National University of Science & Technology POLITEHNICA Bucharest; University of Pitesti; Spiru Haret University; Dunarea De Jos University Galati; Stefan cel Mare University of Suceava	Badau, A (corresponding author), Transilvania Univ, Fac Phys Educ & Mt Sports, Brasov 500068, Romania.;Badau, A (corresponding author), George Emil Palade Univ Med Pharm Sci & Technol, Petru Maior Fac Sci & Letters, Targu Mures 540142, Romania.	dana.badau@unitbv.ro; adela.badau@umfst.ro; marko.j@ucg.ac.me; bogdan.oancea@unitbv.ro; catalin.manescu@defs.ase.ro; cristian.graur@umfst.ro; gabriela.cornea@spiruharet.ro; virgil.ene@anmb.ro; florin.cojanu@upit.ro; valentina.voicu@upit.ro; ushefs_cojocaru.adin@spiruharet.ro; george.mocanu@ugal.ro; sinziana.silisteanu@usm.ro	Oancea, Bogdan Marian/ABG-1178-2021; Badau, Adela/AAF-4165-2021; Joksimovic, Marko/AAU-3782-2020; Badau, Dana/JUF-8029-2023; COJANU, FLORIN/HHZ-8786-2022; SILISTEANU, SINZIANA/AAV-5905-2020; Manescu, Catalin Octavian/JHT-1673-2023; CORNEA, GEORGETA GABRIELA/HME-0337-2023; Valentina, Stefanica/HLX-4956-2023	Mocanu, George Danut/0000-0002-3534-5055; Manescu, Catalin Octavian/0000-0001-6698-9446; CORNEA, GEORGETA GABRIELA/0000-0003-2768-8522; Valentina, Stefanica/0000-0003-4031-1412					69	4	4	3	9	ROMANIAN ASSOC BALNEOLOGY	BUCHAREST	SECTOR 2, ALEEA DOBRINA NO 7, BL D10, SC A, AP 4, BUCHAREST, ROMANIA	2734-844X	2734-8458		BALNEO PRM RES J	Balneo PRM Res. J.	SEP	2023	14	3
J	Bahrin, AS; Sunar, MS; Latip, HFM; Zamri, MN				Bahrin, Abdul Syafiq; Sunar, Mohd Shahrizal; Latip, Hadafi Fitri Mohd; Zamri, Muhamad Najib			Chronology of self-competition in virtual reality exergames: A historical review	ENTERTAINMENT COMPUTING			English	Article						Self-competition; Virtual reality; Exergame; Sport; Chronology		Competing against others with better performances can demotivate and reduce players' performances in Virtual Reality (VR) exergames. Due to this concern, previous studies have found a better solution to this which involves a system of players against themselves in VR exergames. However, the milestone of self-competition in VR exergames has not yet been compiled, compared, and discussed, as there …	[Bahrin, Abdul Syafiq; Sunar, Mohd Shahrizal; Zamri, Muhamad Najib] Univ Teknol Malaysia, Fac Engn, Sch Comp, Johor Baharu 81310, Johor, Malaysia; [Bahrin, Abdul Syafiq; Sunar, Mohd Shahrizal; Zamri, Muhamad Najib] Univ Teknol Malaysia, Inst Human Centred Engn, Media & Game Innovat Ctr Excellence, Johor Baharu 81310, Johor, Malaysia; [Latip, Hadafi Fitri Mohd] Univ Teknol Malaysia, Sch Biomed Eng…	Universiti Teknologi Malaysia; Universiti Teknologi Malaysia; Universiti Teknologi Malaysia; Universiti Teknologi Malaysia; Universiti Utara Malaysia	Sunar, MS (corresponding author), Univ Teknol Malaysia, Fac Engn, Sch Comp, Johor Baharu 81310, Johor, Malaysia.	shahrizal@utm.my	Sunar, Mohd/F-5017-2011; Zamri, Muhamad Najib/Y-8174-2019; Sunar, Mohd Shahrizal/D-3006-2016; Bahrin, Abdul Syafiq/JHU-9476-2023	Sunar, Mohd Shahrizal/0000-0002-0244-1622; Bahrin, Abdul Syafiq/0000-0001-5572-7336	Ministry of Education Malaysia; Universiti Utara Malaysia	Ministry of Education Malaysia(Ministry of Education, Malaysia); Universiti Utara Malaysia	This study was funded by the Ministry of Education Malaysia and Universiti Utara Malaysia. This research was carried out during the study leave of the main author under the 2020 Academic Training Scheme for Bumiputera (SLAB) scholarship scheme.		56	5	5	2	4	ELSEVIER SCI LTD	London	125 London Wall, London, ENGLAND	1875-9521	1875-953X		ENTERTAIN COMPUT	Entertain. Comput.	AUG	2022	43
J	Bailey, BW; McInnis, K				Bailey, Bruce W.; McInnis, Kyle			Energy Cost of Exergaming A Comparison of the Energy Cost of 6 Forms of Exergaming	ARCHIVES OF PEDIATRICS & ADOLESCENT MEDICINE			English	Article							SEDENTARY BEHAVIORS; PHYSICAL-ACTIVITY; CHILDREN; OBESITY; EXPENDITURE; ADOLESCENTS; OVERWEIGHT; CHILDHOOD	Objective: To determine the relative effect of interactive digital exercise that features player movement (ie, exergames) on energy expenditure among children of various body mass indexes (BMIs; calculated as weight in kilograms divided by height in meters squared). Design: Comparison study. Setting: GoKids Boston, a youth fitness research and training center located at University of Massachusett…	[Bailey, Bruce W.] Brigham Young Univ, Dept Exercise Sci, Coll Life Sci, Provo, UT 84602 USA; [McInnis, Kyle] Univ Massachusetts, Dept Exercise & Hlth Sci, Boston, MA 02125 USA; Univ Massachusetts, Dept Exercise & Hlth Sci, Boston, MA 02125 USA	Brigham Young University; University of Massachusetts System; University of Massachusetts Boston; University of Massachusetts System; University of Massachusetts Boston	Bailey, BW (corresponding author), Brigham Young Univ, Dept Exercise Sci, Coll Life Sci, 267 Smith Fieldhouse, Provo, UT 84602 USA.	bruce.bailey@byu.edu	Bailey, Bruce/T-6780-2019	Bailey, Bruce/0000-0001-9294-4890	University of Massachusetts, Boston	University of Massachusetts, Boston	This project was funded by a Healey Grant from the University of Massachusetts, Boston.		26	154	177	0	42	AMER MEDICAL ASSOC	CHICAGO	330 N WABASH AVE, STE 39300, CHICAGO, IL 60611-5885 USA	1072-4710	1538-3628		ARCH PEDIAT ADOL MED	Arch. Pediatr. Adolesc. Med.	JUL	2011	165	7
J	Bakar, Y; Tugral, A; Ozel, A; Altuntas, YD				Bakar, Yesim; Tugral, Alper; Ozel, Alp; Altuntas, Yasin D.			Comparison of a 12-Week Whole-Body Exergaming Program on Young Adults: Differentiation in Flexibility, Muscle Strength, Reaction Time, and Walking Speed Between Sexes	CLINICAL NURSING RESEARCH			English	Article						physical activity; physical fitness; health behavior; video games	CRITERION-RELATED VALIDITY; SIT-AND-REACH; PHYSICAL-ACTIVITY; EXERCISE ADHERENCE; VIRTUAL-REALITY; XBOX KINECT; WII FIT; BALANCE; REHABILITATION; EXTENSIBILITY	This study aimed to investigate the effects of exergaming on flexibility, muscle strength, reaction time, and walking speed of adults within sex differences. Fifty-four individuals participated in a 12-week exergaming program. Three 30-min sessions were conducted each week. Baseline and post-intervention assessments were done using the sit-and-reach and bend-over tests for flexibility, hand-held …	[Bakar, Yesim] Izmir Bakircay Univ, Fac Hlth Sci, Dept Physiotherapy & Rehabil, Izmir, Turkey; [Tugral, Alper; Ozel, Alp; Altuntas, Yasin D.] Abant Izzet Baysal Univ, Sch Phys Therapy & Rehabil, TR-14030 Bolu, Turkey	Izmir University of Bakircay; Abant Izzet Baysal University	Ozel, A (corresponding author), Abant Izzet Baysal Univ, Sch Phys Therapy & Rehabil, TR-14030 Bolu, Turkey.	ptalpozel@gmail.com	Tuğral, Alper/IZQ-1753-2023; Bakar, Yesim/AAR-2311-2021; OZEL, Alp/Q-3960-2019	Bakar, Yesim/0000-0002-5603-2891; OZEL, ALP/0000-0002-1215-7051					45	8	9	0	20	SAGE PUBLICATIONS INC	THOUSAND OAKS	2455 TELLER RD, THOUSAND OAKS, CA 91320 USA	1054-7738	1552-3799		CLIN NURS RES	Clin. Nurs. Res.	SEP	2020	29	7
J	Baker, M; de Zepetnek, JOT; Gladanac, B; Miller, K; Da Silva, M; Constantino, M; Rossiter, M; Welch, J; Bellissimo, N				Baker, Melissa; de Zepetnek, Julia O. Totosy; Gladanac, Branka; Miller, Kerry; Da Silva, Melissa; Constantino, Monika; Rossiter, Melissa; Welch, Jo; Bellissimo, Nick			Pre-meal active video game playing increased subjective appetite but not food intake in children and adolescents	PHYSIOLOGY & BEHAVIOR			English	Article						Children; Food intake regulation; Subjective appetite; Active video game playing; Exergaming	PHYSICAL-ACTIVITY; GLUCOSE PRELOAD; ENERGY-BALANCE; NORMAL-WEIGHT; SCREEN-TIME; EXERCISE; HEALTH; OVERWEIGHT	Objective: Sedentary video game playing (VGP) and caloric preloads in the pre-meal environment have been shown to influence short-term food intake (FI) regulation in children. Other factors that may affect FI control include physical activity and/or heightened emotion. Therefore, we examined the effects of a glucose preload and 30 min of active VGP (aVGP) on subjective appetite, short-term FI, an…	[Baker, Melissa; Gladanac, Branka; Miller, Kerry; Da Silva, Melissa; Constantino, Monika; Bellissimo, Nick] Ryerson Univ, Sch Nutr, 350 Victoria St, Toronto, ON M5B 2K3, Canada; [de Zepetnek, Julia O. Totosy] Univ Regina, Fac Kinesiol & Hlth Studies, 3737 Wascana Pkwy, Regina, SK S4S 0A2, Canada; [Rossiter, Melissa] Univ Prince Edward Isl, Appl Human Sci, 550 Univ Ave, Charlottetown, PE C1A 4P3, …	Toronto Metropolitan University; University of Regina; University of Prince Edward Island; Dalhousie University	Bellissimo, N (corresponding author), Ryerson Univ, Sch Nutr, 350 Victoria St, Toronto, ON M5B 2K3, Canada.	nick.bellissimo@ryerson.ca		Totosy de Zepetnek, Julia/0000-0001-7011-5143; Welch, Jo/0000-0002-3093-8732; Bellissimo, Nick/0000-0002-6177-3731	Danone Institute of Canada; Faculty of Community Services, Ryerson University	Danone Institute of Canada(Danone Nutricia); Faculty of Community Services, Ryerson University	This work was supported by Danone Institute of Canada Grant-in-aid program and the Faculty of Community Services, Ryerson University, publication grant (NB).		45	2	2	1	9	PERGAMON-ELSEVIER SCIENCE LTD	OXFORD	THE BOULEVARD, LANGFORD LANE, KIDLINGTON, OXFORD OX5 1GB, ENGLAND	0031-9384	1873-507X		PHYSIOL BEHAV	Physiol. Behav.	AUG 1	2020	222
J	Bakker, J; Donath, L; Rein, R				Bakker, Julia; Donath, Lars; Rein, Robert			Balance training monitoring and individual response during unstable vs. stable balance Exergaming in elderly adults: Findings from a randomized controlled trial	EXPERIMENTAL GERONTOLOGY			English	Article						Virtual reality; Training load; External; Internal; Seniors; Step training	FUNCTIONAL MOBILITY; PHYSICAL-ACTIVITY; CHALLENGE POINT; PUBLIC-HEALTH; OLDER-ADULTS; SPECIFICITY; DESIGN	Objective: Exercise-based fall prevention programs mainly refer to multimodal and challenging balance exercises. Individual load monitoring and interpretations are crucial to enable adequate adaptation responses on the individual level. Thus, assessing internal responses to external stimuli throughout an intervention period need to be adequately addressed. The aim of this secondary analysis of a …	[Bakker, Julia; Donath, Lars; Rein, Robert] German Sport Univ Cologne, Inst Exercise Training & Sport Informat, Cologne, Germany	German Sport University Cologne	Rein, R (corresponding author), German Sport Univ Cologne, Inst Exercise Sci & Sport Informat, Sportpk Muengersdorf 6, D-50933 Cologne, Germany.	r.rein@dshs-koeln.de		Donath, Lars/0000-0001-6039-0141					43	9	10	1	23	PERGAMON-ELSEVIER SCIENCE LTD	OXFORD	THE BOULEVARD, LANGFORD LANE, KIDLINGTON, OXFORD OX5 1GB, ENGLAND	0531-5565	1873-6815		EXP GERONTOL	Exp. Gerontol.	OCT 1	2020	139
J	Baldassarre, MT; Caivano, D; Romano, S; Cagnetta, F; Fernandez-Cervantes, V; Stroulia, E				Baldassarre, Maria Teresa; Caivano, Danilo; Romano, Simone; Cagnetta, Francesco; Fernandez-Cervantes, Victor; Stroulia, Eleni			PhyDSLK: a model-driven framework for generating exergames	MULTIMEDIA TOOLS AND APPLICATIONS			English	Article						Model-driven game development; Rehabilitation exergames; Model-driven software engineering	SYSTEM	In recent years, we have been witnessing a rapid increase of research on exergames-i.e., computer games that require users to move during gameplay as a form of physical activity and rehabilitation. Properly balancing the need to develop an effective exercise activity with the requirements for a smooth interaction with the software system and an engaging game experience is a challenge. Model-drive…	[Baldassarre, Maria Teresa; Caivano, Danilo; Romano, Simone; Cagnetta, Francesco] Univ Bari, Bari, Italy; [Fernandez-Cervantes, Victor; Stroulia, Eleni] Univ Alberta, Dept Comp Sci, Edmonton, AB, Canada	Universita degli Studi di Bari Aldo Moro; University of Alberta	Baldassarre, MT (corresponding author), Univ Bari, Bari, Italy.	mariateresa.baldassarre@uniba.it	Stroulia, Eleni/H-6518-2018; Romano, Simone/JVZ-6529-2024	Romano, Simone/0000-0003-4880-3622; baldassarre, maria teresa/0000-0001-8589-2850	Universita degli Studi di Bari Aldo Moro within the CRUICARE Agreement; Project HEVOLUS+ by FSC -APQ Sviluppo Locale 2007-2013-Titolo II-Capo 2 -Regione Puglia [OH4JBL3]	Universita degli Studi di Bari Aldo Moro within the CRUICARE Agreement; Project HEVOLUS+ by FSC -APQ Sviluppo Locale 2007-2013-Titolo II-Capo 2 -Regione Puglia	Open access funding provided by Universit`a degli Studi di Bari Aldo Moro within the CRUICARE Agreement. This study has been partially funded by the Project HEVOLUS+ (Cod.OH4JBL3) funded by FSC -APQ Sviluppo Locale 2007-2013-Titolo II-Capo 2 -Regione Puglia.		24	3	3	1	6	SPRINGER	DORDRECHT	VAN GODEWIJCKSTRAAT 30, 3311 GZ DORDRECHT, NETHERLANDS	1380-7501	1573-7721		MULTIMED TOOLS APPL	Multimed. Tools Appl.	JUL	2021	80	18
J	Bamparopoulos, G; Konstantinidis, E; Bratsas, C; Bamidis, PD				Bamparopoulos, Giorgos; Konstantinidis, Evdokimos; Bratsas, Charalampos; Bamidis, Panagiotis D.			Towards exergaming commons: composing the exergame ontology for publishing open game data	JOURNAL OF BIOMEDICAL SEMANTICS			English	Article						Serious games; Exergames; Ontology; Linked open data; Exergame commons; Active and healthy ageing; Open clinical trials	TRANSPARENCY; PLATFORM; DESIGN; HEALTH	Background: It has been shown that exergames have multiple benefits for physical, mental and cognitive health. Only recently, however, researchers have started considering them as health monitoring tools, through collection and analysis of game metrics data. In light of this and initiatives like the Quantified Self, there is an emerging need to open the data produced by health games and their ass…	[Bamparopoulos, Giorgos; Konstantinidis, Evdokimos; Bamidis, Panagiotis D.] Aristotle Univ Thessaloniki, Sch Med, Fac Hlth Sci, Med Phys Lab, GR-54006 Thessaloniki, Greece; [Bratsas, Charalampos] Aristotle Univ Thessaloniki, Dept Math, GR-54006 Thessaloniki, Greece	Aristotle University of Thessaloniki; Aristotle University of Thessaloniki	Bamidis, PD (corresponding author), Aristotle Univ Thessaloniki, Sch Med, Fac Hlth Sci, Med Phys Lab, GR-54006 Thessaloniki, Greece.	bamidis@med.auth.gr	Bratsas, Charalampos/AAG-3780-2019; Bamidis, Panagiotis/AAK-3556-2020; Konstantinidis, Evdokimos/F-2498-2019; Bratsas, Charalampos/G-6880-2015	Konstantinidis, Evdokimos/0000-0002-5522-9553; Bratsas, Charalampos/0000-0001-6400-3233; Bamidis, Panagiotis/0000-0002-9936-5805					85	19	22	1	23	BMC	LONDON	CAMPUS, 4 CRINAN ST, LONDON N1 9XW, ENGLAND	2041-1480			J BIOMED SEMANT	J. Biomed. Semant.	FEB 9	2016	7
J	Bang-Kittilsen, G; Egeland, J; Holmen, TL; Bigseth, TT; Andersen, E; Mordal, J; Ulleberg, P; Engh, JA				Bang-Kittilsen, Gry; Egeland, Jens; Holmen, Tom Langerud; Bigseth, Therese Torgersen; Andersen, Eivind; Mordal, Jon; Ulleberg, Pal; Engh, John Abel			High-intensity interval training and active video gaming improve neurocognition in schizophrenia: a randomized controlled trial	EUROPEAN ARCHIVES OF PSYCHIATRY AND CLINICAL NEUROSCIENCE			English	Article						Randomized controlled trial; Schizophrenia; Cognition; Exercise; High-intensity interval training; Active video gaming	AEROBIC EXERCISE; PHYSICAL-ACTIVITY; OLDER-ADULTS; ANTIPSYCHOTIC MEDICATIONS; CARDIORESPIRATORY FITNESS; COGNITIVE REMEDIATION; HIPPOCAMPAL VOLUME; GLOBAL ASSESSMENT; METAANALYSIS; DEFICITS	There is a need for treatments targeting neurocognitive dysfunctions in schizophrenia. The aim of this study was to investigate the neurocognitive effect of aerobic high-intensity interval training (HIIT). A comparison group performed sport simulating active video gaming (AVG). We anticipated that HIIT would improve neurocognition beyond any effect of AVG, due to engagement in higher intensity ca…	[Bang-Kittilsen, Gry; Egeland, Jens; Holmen, Tom Langerud; Bigseth, Therese Torgersen; Mordal, Jon; Engh, John Abel] Vestfold Hosp Trust, Div Mental Hlth & Addict, Mail Off Box 2168, N-3103 Tonsberg, Norway; [Egeland, Jens; Ulleberg, Pal] Univ Oslo, Dept Psychol, Oslo, Norway; [Andersen, Eivind] Univ Southeast Norway, Fac Humanities Sports & Educ Sci, Horten, Norway	University of Oslo	Bang-Kittilsen, G (corresponding author), Vestfold Hosp Trust, Div Mental Hlth & Addict, Mail Off Box 2168, N-3103 Tonsberg, Norway.	gry.bang-kittilsen@siv.no	Engh, John/AAG-6446-2021	Bang-Kittilsen, Gry/0000-0003-1212-3625; Mordal, Jon/0009-0006-9868-2450	South-Eastern Norway Regional Health Authorities (Helse Sor-Ost); Vestfold Hospital Trust; Norwegian Extra Foundation for Health and Rehabilitation through EXTRA funds; Norwegian Research network in Severe Mental Illness (NORSMI); NORMENT/KG Jebsen Centre for Psychosis Research; Torgeir Lindvik's Trust; Civitan International	South-Eastern Norway Regional Health Authorities (Helse Sor-Ost); Vestfold Hospital Trust; Norwegian Extra Foundation for Health and Rehabilitation through EXTRA funds; Norwegian Research network in Severe Mental Illness (NORSMI); NORMENT/KG Jebsen Centre for Psychosis Research; Torgeir Lindvik's Trust; Civitan International	The EPHAPS study received funding from South-Eastern Norway Regional Health Authorities (Helse Sor-Ost) (first author), Vestfold Hospital Trust, Norwegian Extra Foundation for Health and Rehabilitation through EXTRA funds, Norwegian Research network in Severe Mental Illness (NORSMI), NORMENT/KG Jebsen Centre for Psychosis Research, Torgeir Lindvik's Trust and Civitan International.		106	21	21	2	20	SPRINGER HEIDELBERG	HEIDELBERG	TIERGARTENSTRASSE 17, D-69121 HEIDELBERG, GERMANY	0940-1334	1433-8491		EUR ARCH PSY CLIN N	Eur. Arch. Psych. Clin. Neurosci.	MAR	2021	271	2
J	Baños, RM; Escobar, P; Cebolla, A; Guixeres, J; Pitti, JA; Lisón, JF; Botella, C				Banos, Rosa M.; Escobar, Patricia; Cebolla, Ausias; Guixeres, Jaime; Alvarez Pitti, Julio; Lison, Juan Francisco; Botella, Cristina			Using Virtual Reality to Distract Overweight Children from Bodily Sensations During Exercise	CYBERPSYCHOLOGY BEHAVIOR AND SOCIAL NETWORKING			English	Article							PHYSICAL-ACTIVITY; NORMAL-WEIGHT; DISSOCIATION; ENHANCE	This study analyzes the potential of virtual reality (VR) to enhance attentional distraction in overweight children as they experience bodily sensations during exercise. It has been suggested that one reason why obese children stop exercising is the perception of bodily sensations. In a counterbalanced design, a total of 109 children (33 overweight, 10-15 years old) were asked to walk twice for 6…	[Banos, Rosa M.; Escobar, Patricia; Cebolla, Ausias] Univ Valencia, Dept Personal Evaluat & Psychol Treatment, Avda Blasco Ibanez 21, Valencia 46010, Spain; [Banos, Rosa M.; Cebolla, Ausias; Guixeres, Jaime; Alvarez Pitti, Julio; Botella, Cristina] Inst Salud Carlos III, CIBER Fisiopatol Obesidad & Nutr CIBERObn, Valencia, Spain; [Guixeres, Jaime] Univ Politecn Valencia, Innovat & Res Inst Bioeng…	University of Valencia; Instituto de Salud Carlos III; CIBER - Centro de Investigacion Biomedica en Red; CIBEROBN; Universitat Politecnica de Valencia; University of Valencia; Universidad CEU Cardenal Herrera; Universitat Jaume I	Baños, RM (corresponding author), Univ Valencia, Dept Personal Evaluat & Psychol Treatment, Avda Blasco Ibanez 21, Valencia 46010, Spain.	banos@uv.es	banos, rosa/C-6077-2011; guixeres, jaime/B-8090-2009; Lison Parraga, Juan Francisco/E-8387-2016; Botella, Cristina/F-9230-2010; Alvarez Pitti, Julio/M-2552-2018; Cebolla Marti, Ausias/E-8410-2012	Lison Parraga, Juan Francisco/0000-0002-4983-4052; Botella, Cristina/0000-0001-8783-6959; Alvarez Pitti, Julio/0000-0003-0452-7822; Cebolla Marti, Ausias/0000-0002-3456-9743; Guixeres Provinciale, Jaime/0000-0002-2531-7202	ACTIOBE (MINECO, Spain, Plan Nacional I+D+I [PSI2011-25767]; PROMOSAM(MINECO, Spain [PSI2014-56303-REDT]; CIBEROBN [ISC III CB06 03/0052]	ACTIOBE (MINECO, Spain, Plan Nacional I+D+I; PROMOSAM(MINECO, Spain; CIBEROBN	This study was funded in part by ACTIOBE (MINECO, Spain, Plan Nacional I+D+I 2008-2011 PSI2011-25767), PROMOSAM(MINECO, Spain, PSI2014-56303-REDT), and CIBEROBN, an initiative of ISCIII (ISC III CB06 03/0052).		20	54	65	3	25	MARY ANN LIEBERT, INC	NEW ROCHELLE	140 HUGUENOT STREET, 3RD FL, NEW ROCHELLE, NY 10801 USA	2152-2715	2152-2723		CYBERPSYCH BEH SOC N	Cyberpsychology Behav. Soc. Netw.	FEB 1	2016	19	2
J	Bao, DF; Li, WA; Shen, DN; Wang, Y; Jin, XJ				Bao, Defu; Li, Wenan; Shen, Danni; Wang, Ying; Jin, Xiaojie			Using Participatory Design Methods to Explore Changes in the Self-Efficacy of Students with Visual Impairments After Playing Exergames	GAMES FOR HEALTH JOURNAL			English	Article						Participatory design; Communication; Creativity; Design practice; User behavior	PHYSICAL-ACTIVITY; BLIND; PERSPECTIVE; HAPPINESS; EXERCISE; CHILDREN; FITNESS; ROLES; TASK	Objective: To explore changes in task/scheduling self-efficacy in children with visual impairments after playing exergames, using the participatory design (PD) method to guide students with visual impairments to engage in the design and test of exergames. Materials and Methods: A pre-/post-test was used with two experimental groups (nine high school students with visual impairments aged 18-21, ni…	[Bao, Defu; Li, Wenan; Shen, Danni; Wang, Ying] Zhejiang Sci Tech Univ, Art & Design Inst, 928,2 St Jianggan Dist, Hangzhou 310018, Peoples R China; [Jin, Xiaojie] Changchun Univ Sci & Technol, Inst Foreign Languages, Changchun, Peoples R China	Zhejiang Sci-Tech University; Changchun University of Science & Technology	Shen, DN (corresponding author), Zhejiang Sci Tech Univ, Art & Design Inst, 928,2 St Jianggan Dist, Hangzhou 310018, Peoples R China.	dnshen@yeah.net	Li, Wen-An/A-2764-2011	Bao, Defu/0000-0002-4321-9673	National Social Science Foundation Art project [18CG198]	National Social Science Foundation Art project	This work was supported by the National Social Science Foundation Art project [18CG198].		60	1	1	2	43	MARY ANN LIEBERT, INC	NEW ROCHELLE	140 HUGUENOT STREET, 3RD FL, NEW ROCHELLE, NY 10801 USA	2161-783X	2161-7856		GAMES HEALTH J	Games Health J.	AUG 1	2021	10	4
J	Bao, HY; Pai, SGS; Singh, NB; Pham, BP; Subramaniam, SMS; Theng, YL; Lee, EWJ				Bao, Huanyu; Pai, Sai G. S.; Singh, Navrag B.; Pham, Ben Tan Phat; Subramaniam, Sowmiya Meena Siva; Theng, Yin-Leng; Lee, Edmund W. J.			Single or Multiplayer Mode? Examining the Effects of Exergames in Improving Physical Health and Well-Being Among Older Adults	GAMES FOR HEALTH JOURNAL			English	Article; Early Access						exergames; older adults; health disparities; collaborative gameplay	EXERCISE; DISPARITIES; MOTIVATION; ENJOYMENT; INTENTION; FALLS	Objective: This study assesses the impact of single-player and multiplayer exergaming modes on improving exercise intentions, reduction of fear of falling, and emotional well-being among older adults, primarily from low socioeconomic status (SES) backgrounds-a group often underrepresented in exergame research.Method: We engaged 48 participants, primarily from low-SES communities in Singapore for …	[Bao, Huanyu; Pham, Ben Tan Phat; Subramaniam, Sowmiya Meena Siva; Theng, Yin-Leng] Nanyang Technol Univ, Wee Kim Wee Sch Commun & Informat, Singapore, Singapore; [Singh, Navrag B.] Swiss Fed Inst Technol, Inst Biomech, Dept Hlth Sci & Technol, Lab Movement Biomech, Zurich, Switzerland; [Pai, Sai G. S.; Singh, Navrag B.] Singapore ETH Ctr, Future Hlth Technol, Campus Res Excellence & Technol Ente…	Nanyang Technological University; Swiss Federal Institutes of Technology Domain; ETH Zurich; City University of Hong Kong; Nanyang Technological University	Lee, EWJ (corresponding author), City Univ Hong Kong, Dept Media & Commun, Hong Kong, Peoples R China.	edmund.lee@cityu.edu.hk	Pai, Sai/AAS-9906-2021; Lee, Edmund/HOH-3626-2023; Singh, Navrag/F-5305-2012	Bao, Huanyu/0000-0003-4740-4603; Theng, Yin-Leng/0000-0003-2351-8884; Lee, Edmund/0000-0003-0536-2898; Singh, Navrag/0000-0001-8074-041X; Pham, Tan Phat/0000-0003-4060-0097; Pai, Sai Ganesh Sarvotham/0000-0002-5778-2539	National Research Foundation, Prime Minister's Office, Singapore, under its Campus for Research Excellence and Technological Enterprise (CREATE) programme through the Intra-CREATE Seed Collaboration Grant [NRF2021-ITS009-0012]; Tsao Fund at Nanyang Technological University, Singapore [022477-00001]	National Research Foundation, Prime Minister's Office, Singapore, under its Campus for Research Excellence and Technological Enterprise (CREATE) programme through the Intra-CREATE Seed Collaboration Grant; Tsao Fund at Nanyang Technological University, Singapore	This work was supported by the National Research Foundation, Prime Minister's Office, Singapore, under its Campus for Research Excellence and Technological Enterprise (CREATE) programme through the Intra-CREATE Seed Collaboration Grant (NRF2021-ITS009-0012). It was also supported by the Tsao Fund (022477-00001) at Nanyang Technological University, Singapore..		31	0	0	10	10	MARY ANN LIEBERT, INC	NEW ROCHELLE	140 HUGUENOT STREET, 3RD FL, NEW ROCHELLE, NY 10801 USA	2161-783X	2161-7856		GAMES HEALTH J	Games Health J.	2024 AUG 22	2024
J	Baranowski, T; Abdelsamad, D; Baranowski, J; O'Connor, TM; Thompson, D; Barnett, A; Cerin, E; Chen, TA				Baranowski, Tom; Abdelsamad, Dina; Baranowski, Janice; O'Connor, Teresia Margareta; Thompson, Debbe; Barnett, Anthony; Cerin, Ester; Chen, Tzu-An			Impact of an Active Video Game on Healthy Children's Physical Activity	PEDIATRICS			English	Article						exergames; Wii	NEIGHBORHOOD; COST; AGE	OBJECTIVE: This naturalistic study tests whether children receiving a new (to them) active video game spontaneously engage in more physical activity than those receiving an inactive video game, and whether the effect would be greater among children in unsafe neighborhoods, who might not be allowed to play outside. METHODS: Participants were children 9 to 12 years of age, with a BMI >50th percenti…	[Baranowski, Tom; Abdelsamad, Dina; Baranowski, Janice; O'Connor, Teresia Margareta; Thompson, Debbe; Chen, Tzu-An] Baylor Coll Med, Childrens Nutr Res Ctr, Dept Pediat, Houston, TX 77030 USA; [Barnett, Anthony; Cerin, Ester] Univ Hong Kong, Inst Human Performance, Hong Kong, Hong Kong, Peoples R China	Baylor College of Medicine; University of Hong Kong	Baranowski, T (corresponding author), Baylor Coll Med, Childrens Nutr Res Ctr, Dept Pediat, 1100 Bates St,Room 2050, Houston, TX 77030 USA.	tbaranow@bcm.edu	Thompson, Debbe/GOV-5741-2022; OConnor, Teresia/IUP-8996-2023; /L-1271-2015; Barnett, Anthony/A-8205-2019	Thompson, Debbe/0000-0002-5491-8816; /0000-0002-7599-165X; Baranowski, Tom/0000-0002-0653-2222; Barnett, Anthony/0000-0002-6320-4073	National Cancer Institute [CA66724-01]; USDA/ARS [58-6250-6001]; National Institutes of Health (NIH)	National Cancer Institute(United States Department of Health & Human ServicesNational Institutes of Health (NIH) - USANIH National Cancer Institute (NCI)); USDA/ARS(United States Department of Agriculture (USDA)USDA Agricultural Research Service); National Institutes of Health (NIH)(United States Department of Health & Human ServicesNational Institutes of Health (NIH) - USA)	Primarily funded by a grant from the National Cancer Institute (CA66724-01). This work is also a publication of the United States Department of Agriculture/Agriculture Research Service (USDA/ARS), Children's Nutrition Research Center, Department of Pediatrics, Baylor College of Medicine, Houston, Texas, and funded in part with federal funds from the USDA/ARS under Cooperative Agreement No. 58-625…		23	141	163	2	59	AMER ACAD PEDIATRICS	ELK GROVE VILLAGE	141 NORTH-WEST POINT BLVD,, ELK GROVE VILLAGE, IL 60007-1098 USA	0031-4005	1098-4275		PEDIATRICS	Pediatrics	MAR	2012	129	3
J	Baranowski, T; Lyons, EJ				Baranowski, Tom; Lyons, Elizabeth J.			Scoping Review of Pokemon Go: Comprehensive Assessment of Augmented Reality for Physical Activity Change	GAMES FOR HEALTH JOURNAL			English	Review						Augmented reality; Games; Review; Physical activity	VIDEO GAMES; BEHAVIOR-CHANGE; HEALTH INTERVENTIONS; CHILDHOOD OBESITY; PLAY; METAANALYSIS; FRAMEWORK; BENEFITS; YOUTH; IMMERSION	Pokemon Go (TM) (PG) is a mobile videogame that requires real-world walking to catch augmented reality (AR) virtual creatures. Media attention speculated that extensive physical activity (PA) could result from PG play, which could have public health benefit. Little is known about contextual factors related to PG play and how they may impact play initiation or duration. A systematic search of arti…	[Baranowski, Tom] Baylor Coll Med, Dept Pediat, USDA ARS, Childrens Nutr Res Ctr, 1100 Bates St, Houston, TX 77030 USA; [Lyons, Elizabeth J.] Univ Texas Med Branch, Inst Translat Sci, Galveston, TX 77555 USA	Baylor College of Medicine; United States Department of Agriculture (USDA); University of Texas System; University of Texas Medical Branch Galveston	Baranowski, T (corresponding author), Baylor Coll Med, Dept Pediat, USDA ARS, Childrens Nutr Res Ctr, 1100 Bates St, Houston, TX 77030 USA.	tbaranow@bcm.edu			Mentored Research Scholar Grant in Applied and Clinical Research from the American Cancer Society [MRSG-14-165-01-CPPB]; National Cancer Institute [1R21CA218543]; USDA/ARS [58-3092-5-001]	Mentored Research Scholar Grant in Applied and Clinical Research from the American Cancer Society; National Cancer Institute(United States Department of Health & Human ServicesNational Institutes of Health (NIH) - USANIH National Cancer Institute (NCI)); USDA/ARS(United States Department of Agriculture (USDA)USDA Agricultural Research Service)	Dr. Lyons is supported by a Mentored Research Scholar Grant in Applied and Clinical Research from the American Cancer Society (MRSG-14-165-01-CPPB) and a grant from the National Cancer Institute (1R21CA218543). This work is also a publication of the United States Department of Agriculture (USDA/ARS) Children's Nutrition Research Center, Department of Pediatrics, Baylor College of Medicine, Housto…		130	33	37	1	41	MARY ANN LIEBERT, INC	NEW ROCHELLE	140 HUGUENOT STREET, 3RD FL, NEW ROCHELLE, NY 10801 USA	2161-783X	2161-7856		GAMES HEALTH J	Games Health J.	APR 1	2020	9	2
J	Baranowski, T; Maddison, R; Maloney, A; Medina, E; Simons, M				Baranowski, Tom; Maddison, Ralph; Maloney, Ann; Medina, Ernie, Jr.; Simons, Monique			Building a Better Mousetrap (Exergame) to Increase Youth Physical Activity	GAMES FOR HEALTH JOURNAL			English	Article							SELF-DETERMINATION THEORY; DANCE DANCE REVOLUTION; VIDEO GAMES; VEGETABLE CONSUMPTION; ACTIVITY PROMOTION; STORY IMMERSION; BEHAVIOR-CHANGE; WEIGHT-LOSS; HEALTH; SCHOOL	Although exergames have been demonstrated to induce moderate levels of physical activity (PA) if played as designed, there is conflicting evidence on use of exergaming leading to increased habitual PA. Exergames have increased PA in some home and school studies, but not others. Exergames have been used in community centers to good effect, but this has not generally been validated with research. P…	[Baranowski, Tom] Baylor Univ, USDA ARS, Childrens Nutr Res Ctr, Dept Pediat,Baylor Coll Med, Houston, TX 77030 USA; [Maddison, Ralph] Univ Auckland, Natl Inst Hlth Innovat, Auckland 1, New Zealand; [Maloney, Ann] Univ Massachusetts, Worcester, MA 01605 USA; [Medina, Ernie, Jr.] Loma Linda Univ, Sch Publ Hlth, Ctr Nutr Hlth Lifestyles & Dis Prevent, Loma Linda, CA 92350 USA; [Simons, Monique] Vri…	United States Department of Agriculture (USDA); Baylor College of Medicine; Baylor University; University of Auckland; University of Massachusetts System; University of Massachusetts Worcester; Loma Linda University; Vrije Universiteit Amsterdam; Vrije Universiteit Amsterdam; Netherlands Organization Applied Science Research; Vrije Universiteit Amsterdam; Netherlands Organization Applied Science …	Baranowski, T (corresponding author), Baylor Univ, USDA ARS, Childrens Nutr Res Ctr, Dept Pediat,Baylor Coll Med, 1100 Bates St, Houston, TX 77030 USA.	tbaranow@bcm.edu	Maddison, Ralph/K-3418-2019	Maddison, Ralph/0000-0001-8564-5518; simons, monique/0000-0002-6475-4616; Baranowski, Tom/0000-0002-0653-2222					69	39	40	1	9	MARY ANN LIEBERT, INC	NEW ROCHELLE	140 HUGUENOT STREET, 3RD FL, NEW ROCHELLE, NY 10801 USA	2161-783X	2161-7856		GAMES HEALTH J	Games Health J.	APR	2014	3	2
J	Barbour, B; Sefton, L; Bruce, RM; Valmaggia, L; Runswick, OR				Barbour, Bradley; Sefton, Lucy; Bruce, Richard M.; Valmaggia, Lucia; Runswick, Oliver R.			Acute psychological and physiological benefits of exercising with virtual reality	PLOS ONE			English	Article							PHYSICAL-ACTIVITY; PERCEIVED BARRIERS; HEALTH-BENEFITS; PREDICTORS; ENJOYMENT; IMPACT	Exercise is a powerful tool for disease prevention and rehabilitation. Commercially available virtual reality (VR) devices and apps offer an immersive platform to gamify exercise and potentially enhance physiological and psychological benefits. However, no work has compared immersive exercise to closely matched 2D screen-based equivalents with the same visual and auditory stimuli. This study aims…	[Barbour, Bradley; Valmaggia, Lucia; Runswick, Oliver R.] Kings Coll London, Inst Psychiat Psychol & Neurosci, Dept Psychol, London, England; [Barbour, Bradley] London South Bank Univ, Inst Hlth & Social Care, Sch Allied & Community Hlth, London, England; [Sefton, Lucy; Bruce, Richard M.] Kings Coll London, Fac Life Sci & Med, Ctr Appl Human & Physiol Sci, London, England; [Valmaggia, Lucia] Kath…	University of London; King's College London; London South Bank University; University of London; King's College London; KU Leuven; Orygen, The National Centre of Excellence in Youth Mental Health; University of Melbourne	Runswick, OR (corresponding author), Kings Coll London, Inst Psychiat Psychol & Neurosci, Dept Psychol, London, England.	oliver.runswick@kcl.ac.uk			FitXR	FitXR	OR received contract research funding from FitXR https://fitxr.com/. The funders had no role in study design, data collection and analysis, decision to publish, or preparation of the manuscript.		68	0	0	3	3	PUBLIC LIBRARY SCIENCE	SAN FRANCISCO	1160 BATTERY STREET, STE 100, SAN FRANCISCO, CA 94111 USA	1932-6203			PLOS ONE	PLoS One	DEC 18	2024	19	12
J	Barcelos, N; Shah, N; Cohen, K; Hogan, MJ; Mulkerrin, E; Arciero, PJ; Cohen, BD; Kramer, AF; Anderson-Hanley, C				Barcelos, Nicole; Shah, Nikita; Cohen, Katherine; Hogan, Michael J.; Mulkerrin, Eamon; Arciero, Paul J.; Cohen, Brian D.; Kramer, Arthur F.; Anderson-Hanley, Cay			Aerobic and Cognitive Exercise (ACE) Pilot Study for Older Adults: Executive Function Improves with Cognitive Challenge While Exergaming	JOURNAL OF THE INTERNATIONAL NEUROPSYCHOLOGICAL SOCIETY			English	Article						Physical activity; Exergaming; Aging; Cognition; Executive function; Neuroplasticity	RANDOMIZED-CONTROLLED-TRIAL; PHYSICAL-ACTIVITY; STRENGTHENING EXERCISE; BRAIN PLASTICITY; IMPAIRMENT; MEMORY; DEMENTIA; INTERVENTION; PERFORMANCE; RISK	Dementia cases are increasing worldwide; thus, investigators seek to identify interventions that might prevent or ameliorate cognitive decline in later life. Extensive research confirms the benefits of physical exercise for brain health, yet only a fraction of older adults exercise regularly. Interactive mental and physical exercise, as in aerobic exergaming, not only motivates, but has also been…	[Barcelos, Nicole; Shah, Nikita; Cohen, Katherine; Cohen, Brian D.; Anderson-Hanley, Cay] Union Coll, Hlth Aging & Neuropsychol Lab, Schenectady, NY 12308 USA; [Hogan, Michael J.] Natl Univ Ireland, Galway, Ireland; [Mulkerrin, Eamon] Galway Univ Hosp, Galway, Ireland; [Arciero, Paul J.] Skidmore Coll, Hlth & Exercise Dept, Saratoga Springs, NY 12866 USA; [Kramer, Arthur F.] Univ Illinois, Beckma…	Union College; Ollscoil na Gaillimhe-University of Galway; Ollscoil na Gaillimhe-University of Galway; Skidmore College; University of Illinois System; University of Illinois Urbana-Champaign	Anderson-Hanley, C (corresponding author), Union Coll, Dept Psychol, Hlth Aging & Neuropsychol Lab, 807 Union St, Schenectady, NY 12308 USA.	andersoc@union.edu	Kramer, Arthur/AAB-2937-2019; Cohen, Brian/HOH-5511-2023; Hogan, Michael/AAW-6943-2021	Cohen, Brian/0000-0001-5815-2443; Kramer, Arthur/0000-0001-5870-2724	Fulbright Scholar award; Union College; Skidmore College	Fulbright Scholar award; Union College; Skidmore College	None of the authors have a conflict of interest to declare. Thank you to our dedicated participants, without whom this research would not be possible. Thank you also to collaborators at the community sites where the stationary exergaming bikes were placed, without which this study would not have been possible. Sites and staff included: Kingsway Village & Parkland Apartments (Vicki Avery), Glen Ed…		88	81	88	4	85	CAMBRIDGE UNIV PRESS	NEW YORK	32 AVENUE OF THE AMERICAS, NEW YORK, NY 10013-2473 USA	1355-6177	1469-7661		J INT NEUROPSYCH SOC	J. Int. Neuropsychol. Soc.	NOV	2015	21	10
J	Barnett, A; Cerin, E; Baranowski, T				Barnett, Anthony; Cerin, Ester; Baranowski, Tom			Active Video Games for Youth: A Systematic Review	JOURNAL OF PHYSICAL ACTIVITY & HEALTH			English	Review						energy expenditure; physical activity; maintenance; obesity; enjoyment; sedentary	PHYSICAL-ACTIVITY; ENERGY-EXPENDITURE; NEIGHBORHOOD SAFETY; OVERWEIGHT CHILDREN; SELF-DETERMINATION; QUALITY ASSESSMENT; ADOLESCENTS; OBESITY; CHOICE; DANCE	Background: A population level increase in physical activity (PA) is critical to reduce obesity in youth. Video games are highly popular and active video games (AVGs) have the potential to play a role in promoting youth PA. Method: Studies on AVG play energy expenditure (EE) and maintenance of play in youth were systematically identified in the published literature and assessed for quality and in…	[Barnett, Anthony; Cerin, Ester] Univ Hong Kong, Inst Human Performance, Hong Kong, Hong Kong, Peoples R China; [Baranowski, Tom] Baylor Coll Med, Childrens Nutr Res Ctr, Houston, TX 77030 USA	University of Hong Kong; Baylor College of Medicine	Barnett, A (corresponding author), Univ Hong Kong, Inst Human Performance, Hong Kong, Hong Kong, Peoples R China.		Barnett, Anthony/A-8205-2019; /L-1271-2015	Barnett, Anthony/0000-0002-6320-4073; /0000-0002-7599-165X; Baranowski, Tom/0000-0002-0653-2222					62	178	201	2	41	HUMAN KINETICS PUBL INC	CHAMPAIGN	1607 N MARKET ST, PO BOX 5076, CHAMPAIGN, IL 61820-2200 USA	1543-3080	1543-5474		J PHYS ACT HEALTH	J. Phys. Act. Health	JUL	2011	8	5
J	Barnett, LM; Ridgers, ND; Hanna, L; Salmon, J				Barnett, Lisa M.; Ridgers, Nicola D.; Hanna, Lisa; Salmon, Jo			Parents' and children's views on whether active video games are a substitute for the 'real thing'	QUALITATIVE RESEARCH IN SPORT EXERCISE AND HEALTH			English	Article						fundamental movement skill; physical activity; sport; focus groups; interviews; electronic games	MOTOR SKILL PROFICIENCY; PROMOTE PHYSICAL-ACTIVITY; ENERGY-EXPENDITURE; CONTROLLED-TRIAL; ADOLESCENT; HEALTH; COMPETENCE; COMPUTER; MOVEMENT; COST	Background: Research has examined the energy cost associated with playing seated and active video games (AVGs), but not whether AVGs may benefit fundamental movement skills (FMS) in typically developing children. Improving FMS proficiency is a priority given its association with physical activity. This study aimed to identify children's and parents' perceptions of: (1) AVGs as a tool for developi…	[Barnett, Lisa M.; Hanna, Lisa] Deakin Univ, Sch Hlth & Social Dev, 221 Burwood Hwy, Melbourne, Vic, Australia; [Ridgers, Nicola D.; Salmon, Jo] Deakin Univ, Ctr Phys Activ & Nutr, Sch Exercise & Nutr, Melbourne, Vic, Australia	Deakin University; Deakin University	Barnett, LM (corresponding author), Deakin Univ, Sch Hlth & Social Dev, 221 Burwood Hwy, Melbourne, Vic, Australia.	lisa.barnett@deakin.edu.au	Salmon, Jo/X-2630-2019; Ridgers, Nicola/B-2092-2013; Barnett, Lisa/C-9997-2014; Salmon, Jo/C-1226-2009	Barnett, Lisa/0000-0002-9731-625X; Ridgers, Nicola/0000-0001-5713-3515; Salmon, Jo/0000-0002-4734-6354	Deakin University; National Health and Medical Early Career fellowship; Australian Research Council Discovery Early Career researcher Award; Principal National Health and Medical Research Fellowship	Deakin University; National Health and Medical Early Career fellowship; Australian Research Council Discovery Early Career researcher Award(Australian Research Council); Principal National Health and Medical Research Fellowship	Data collection for this research was supported by Deakin University. The authors would like to acknowledge Miranda Stewart and Jacqueline Reid for their contribution to data collection. Dr Barnett is supported by a National Health and Medical Early Career fellowship, Dr Ridgers is supported by an Australian Research Council Discovery Early Career researcher Award and Professor Salmon is supporte…		41	8	8	0	1	ROUTLEDGE JOURNALS, TAYLOR & FRANCIS LTD	ABINGDON	2-4 PARK SQUARE, MILTON PARK, ABINGDON OX14 4RN, OXON, ENGLAND	2159-676X	2159-6778		QUAL RES SPORT EXERC	Qual. Res. Sport Exerc. Health		2014	6	3
J	Barr-Anderson, DJ; Cook, B; Loth, K; Neumark-Sztainer, D				Barr-Anderson, Daheia J.; Cook, Brian; Loth, Katie; Neumark-Sztainer, Dianne			Physical Activity and Sociodemographic Correlates of Adolescent Exergamers	JOURNAL OF ADOLESCENT HEALTH			English	Article						Active video games; Sedentary behavior; Screen time	ENERGY-EXPENDITURE; VIDEO GAMES; ASSOCIATION	Purpose: Exergame use (or active video games that promote physical activity [PA]) has the potential to increase PA in youth, but there is a scarcity of information about PA of youth who are current exergamers. The current study examined PA behaviors in exergamers versus nonexergamers. Methods: Adolescents (N = 2,793; mean age = 14.4 +/- 2.0 years) participating in EAT 2010 (Eating and Activity in…	[Barr-Anderson, Daheia J.] Univ Minnesota, Sch Kinesiol, 1900 Univ Ave SE,220A Cooke Hall, Minneapolis, MN 55455 USA; [Cook, Brian] Calif State Univ Monterey Bay, Dept Kinesiol, Seaside, CA USA; [Loth, Katie] Univ Minnesota, Sch Med, Dept Family Med & Community Hlth, Minneapolis, MN 55455 USA; [Neumark-Sztainer, Dianne] Univ Minnesota, Div Epidemiol & Community Hlth, Minneapolis, MN USA	University of Minnesota System; University of Minnesota Twin Cities; California State University System; California State University Monterey Bay; University of Minnesota System; University of Minnesota Twin Cities; University of Minnesota System; University of Minnesota Twin Cities	Barr-Anderson, DJ (corresponding author), Univ Minnesota, Sch Kinesiol, 1900 Univ Ave SE,220A Cooke Hall, Minneapolis, MN 55455 USA.	barra027@umn.edu	Neumark-Sztainer, Dianne/JBJ-8026-2023; Barr-Anderson, Daheia/KBB-5470-2024	Neumark-Sztainer, Dianne/0000-0001-9435-1669; Loth, Katie/0000-0001-8934-2522	National Heart, Lung and Blood Institute [R01 HL084064]; National Institute of Mental Health [T32 MH082761-05]	National Heart, Lung and Blood Institute(United States Department of Health & Human ServicesNational Institutes of Health (NIH) - USANIH National Heart Lung & Blood Institute (NHLBI)); National Institute of Mental Health(United States Department of Health & Human ServicesNational Institutes of Health (NIH) - USANIH National Institute of Mental Health (NIMH))	This work was supported by the National Heart, Lung and Blood Institute Grant No. R01 HL084064 and National Institute of Mental Health Grant No. T32 MH082761-05.		10	4	5	1	11	ELSEVIER SCIENCE INC	NEW YORK	360 PARK AVE SOUTH, NEW YORK, NY 10010-1710 USA	1054-139X	1879-1972		J ADOLESCENT HEALTH	J. Adolesc. Health	MAY	2018	62	5
J	Barros, M; Neves, A; Correia, W; Soares, M				Barros, Marina; Neves, Andre; Correia, Walter; Soares, Marcelo			Exergames: the role of ergonomics and design in helping to control childhood obesity through physical and functional exercise program	WORK-A JOURNAL OF PREVENTION ASSESSMENT & REHABILITATION			English	Article						Design; Ergonomics; Control Obesity		In the area of the design and physiotherapy, the using of virtual technologies for immersion of users are spreading. And this affirmation extends to several areas of knowledge. In games, the quote is, resources are being used to work cognitive skills, attention, memory, among other factors beside the children. Currently, at the expense of usability, low cost, virtual technologies of perception an…	[Barros, Marina; Neves, Andre; Correia, Walter; Soares, Marcelo] Univ Fed Pernambuco, Design Dept, CAC, Recife, PE, Brazil	Universidade Federal de Pernambuco	Barros, M (corresponding author), Univ Fed Pernambuco, Design Dept, CAC, Av Reitores S-N, Recife, PE, Brazil.		Soares, Marcelo/AAQ-6301-2020; Correia, Walter/B-1058-2015	Soares, Marcelo/0000-0003-2942-5320; Marques Correia, Walter Franklin/0000-0002-6491-9783; Barros, Marina/0000-0002-3544-0538					15	2	2	0	17	IOS PRESS	AMSTERDAM	NIEUWE HEMWEG 6B, 1013 BG AMSTERDAM, NETHERLANDS	1051-9815	1875-9270		WORK	Work		2012	41
J	Barry, G; Galna, B; Rochester, L				Barry, Gillian; Galna, Brook; Rochester, Lynn			The role of exergaming in Parkinson's disease rehabilitation: a systematic review of the evidence	JOURNAL OF NEUROENGINEERING AND REHABILITATION			English	Review						Nintendo Wii; Kinect; Balance; Exercise; Computer games	RANDOMIZED CLINICAL-TRIAL; VIRTUAL-REALITY; WII-FIT; BALANCE BOARD; LOW-COST; MOTOR; GAIT; PROGRAMS; ADULTS	Evidence for exercise based computer games (exergaming) as a rehabilitation tool for people with Parkinson's disease (PD) is only now emerging and is yet to be synthesised. To this end, we conducted a systematic review of the exergaming literature to establish what is known about the safety, feasibility and effectiveness of exergaming for rehabilitation of motor symptoms experienced by people wit…	[Barry, Gillian; Galna, Brook; Rochester, Lynn] Newcastle Univ, Clin Ageing Res Unit, Inst Ageing & Hlth, Newcastle Upon Tyne NE4 5PL, Tyne & Wear, England	Newcastle University - UK	Rochester, L (corresponding author), Newcastle Univ, Clin Ageing Res Unit, Inst Ageing & Hlth, Campus Ageing & Vital, Newcastle Upon Tyne NE4 5PL, Tyne & Wear, England.	Lynn.Rochester@ncl.ac.uk	; Olivier, Patrick/V-5367-2019	Galna, Brook/0000-0002-5890-1894; Barry, Gill/0000-0003-4886-920X; Rochester, Lynn/0000-0001-5774-9272; Webster, Mary/0000-0002-3014-3374; Olivier, Patrick/0000-0003-2841-7580; mcnaney, roisin/0000-0003-3761-296X; Jackson, Daniel/0000-0002-6349-5026	Parkinson's UK Innovation [K 1106]; National Institute for Health Research (NIHR) Newcastle Biomedical Research Unit based at Newcastle upon Tyne Hospitals NHS Foundation Trust; Newcastle University	Parkinson's UK Innovation; National Institute for Health Research (NIHR) Newcastle Biomedical Research Unit based at Newcastle upon Tyne Hospitals NHS Foundation Trust; Newcastle University	We wish to acknowledge funding received through a Parkinson's UK Innovation grant (K 1106) to conduct this research. This research was also supported by the National Institute for Health Research (NIHR) Newcastle Biomedical Research Unit based at Newcastle upon Tyne Hospitals NHS Foundation Trust and Newcastle University. The views expressed are those of the authors and not necessarily those of t…		31	235	265	6	106	BMC	LONDON	CAMPUS, 4 CRINAN ST, LONDON N1 9XW, ENGLAND		1743-0003		J NEUROENG REHABIL	J. NeuroEng. Rehabil.	MAR 7	2014	11
J	Barry, G; van Schaik, P; MacSween, A; Dixon, J; Martin, D				Barry, Gillian; van Schaik, Paul; MacSween, Alasdair; Dixon, John; Martin, Denis			Exergaming (XBOX Kinect™) versus traditional gym-based exercise for postural control, flow and technology acceptance in healthy adults: a randomised controlled trial	BMC SPORTS SCIENCE MEDICINE AND REHABILITATION			English	Article						Balance; Exergaming; Postural control; Flow state experience; Technology experience; Heart rate	PARKINSONS-DISEASE; VIDEO GAMES; WII FIT; BALANCE; MOTOR; EXPERIENCE; INTERVENTION; RELIABILITY; PERFORMANCE; STABILITY	Background: The use of exergaming is a potential alternative to traditional methods of balance training, which can be repetitive and somewhat monotonous. The purpose of this study was to assess the effects of exergaming using XBOX Kinect (TM) versus traditional gym-based exercise with no virtual stimuli (TGB) on postural control, technology acceptance, flow experience and exercise intensity, in y…	[Barry, Gillian] Northumbria Univ, Dept Sport Exercise & Rehabil, Newcastle Upon Tyne, Tyne & Wear, England; [van Schaik, Paul] Univ Teesside, Sch Social Sci Business & Law, Middlesbrough, Cleveland, England; [MacSween, Alasdair; Dixon, John; Martin, Denis] Univ Teesside, Hlth & Social Care Inst, Middlesbrough, Cleveland, England	Northumbria University; University of Teesside; University of Teesside	Barry, G (corresponding author), Northumbria Univ, Dept Sport Exercise & Rehabil, Newcastle Upon Tyne, Tyne & Wear, England.	gill.barry@northumbria.ac.uk	van+Schaik, Paul/AAG-3412-2019; Dixon, John/A-5318-2011; MacSween, Alasdair/LTY-5615-2024	Martin, Denis/0000-0002-4538-5739; MacSween, Alasdair/0000-0002-4775-3718; Barry, Gill/0000-0003-4886-920X	GB's doctoral scholarship by Teesside University	GB's doctoral scholarship by Teesside University	The research was funded as part of GB's doctoral scholarship by Teesside University. The funders had no influence on the design, data collection, analysis, interpretation or writing of the manuscript.		43	36	41	2	21	BMC	LONDON	CAMPUS, 4 CRINAN ST, LONDON N1 9XW, ENGLAND	2052-1847			BMC SPORTS SCI MED R	BMC Sports Sci. Med. Rehabil.	AUG 23	2016	8
J	Basharat, A; Mehrabi, S; Muñoz, JE; Middleton, LE; Cao, S; Boger, J; Barnett-Cowan, M				Basharat, Aysha; Mehrabi, Samira; Munoz, John E.; Middleton, Laura E.; Cao, Shi; Boger, Jennifer; Barnett-Cowan, Michael			Virtual reality as a tool to explore multisensory processing before and after engagement in physical activity	FRONTIERS IN AGING NEUROSCIENCE			English	Article						aging; audiovisual integration; physical activity; multisensory; virtual reality	AUDIOVISUAL TEMPORAL DISCRIMINATION; VISUAL-SOMATOSENSORY INTEGRATION; OLDER-ADULTS; AEROBIC EXERCISE; BRAIN; GABA; ENHANCEMENT; COGNITION; ILLUSION; HEALTH	IntroductionThis pilot study employed a non-randomized control trial design to explore the impact of physical activity within a virtual reality (VR) environment on multisensory processing among community-dwelling older adults.MethodsThe investigation compared both chronic (over 6 weeks) and acute effects of VR-based physical activity to a reading control group. The evaluation metrics for multisen…	[Basharat, Aysha; Mehrabi, Samira; Barnett-Cowan, Michael] Univ Waterloo, Fac Hlth, Dept Kinesiol & Hlth Sci, Waterloo, ON, Canada; [Munoz, John E.; Cao, Shi] Univ Waterloo, Fac Engn, Dept Syst Design Engn, Waterloo, ON, Canada; [Middleton, Laura E.; Boger, Jennifer] Res Inst Aging, Waterloo, ON, Canada	University of Waterloo; University of Waterloo	Basharat, A (corresponding author), Univ Waterloo, Fac Hlth, Dept Kinesiol & Hlth Sci, Waterloo, ON, Canada.	aysha.basharat@uwaterloo.ca	Middleton, Laura/ABG-8940-2021; Cao, Shi/AAQ-9135-2021; Boger, Jennifer/B-6342-2008		This work was generously supported by a Natural Sciences and Engineering Research Council of Canada Discovery Grant and an Ontario Research Fund Grant to MB-C, a University of Waterloo Trailblazer Grant to MB-C and SC, a University of Waterloo Network for; Natural Sciences and Engineering Research Council of Canada Discovery Grant; Ontario Research Fund; University of Waterloo Trailblazer Grant; …	This work was generously supported by a Natural Sciences and Engineering Research Council of Canada Discovery Grant and an Ontario Research Fund Grant to MB-C, a University of Waterloo Trailblazer Grant to MB-C and SC, a University of Waterloo Network for; Natural Sciences and Engineering Research Council of Canada Discovery Grant(Natural Sciences and Engineering Research Council of Canada (NSERC…	We thank Sarah Mazen and Jasmin Jolene Tsui who assisted with data collection.r This work was generously supported by a Natural Sciences and Engineering Research Council of Canada Discovery Grant and an Ontario Research Fund Grant to MB-C, a University of Waterloo Trailblazer Grant to MB-C and SC, a University of Waterloo Network for Aging Research grant to JB and LM and the Ontario Graduate Scho…		68	0	0	1	15	FRONTIERS MEDIA SA	LAUSANNE	AVENUE DU TRIBUNAL FEDERAL 34, LAUSANNE, CH-1015, SWITZERLAND	1663-4365			FRONT AGING NEUROSCI	Front. Aging Neurosci.	NOV 2	2023	15
J	Bassano, C; Chessa, M; Solari, F				Bassano, Chiara; Chessa, Manuela; Solari, Fabio			Visualization and Interaction Technologies in Serious and Exergames for Cognitive Assessment and Training: A Survey on Available Solutions and Their Validation	IEEE ACCESS			English	Article						Augmented reality; Cognitive systems; Games; Virtual reality; Statistics; Visualization; Human computer interaction; Augmented reality; cognitive assessment; cognitive training; exergames; human-computer interaction; interaction technologies; serious games; virtual reality; visualization technologies	VIRTUAL-REALITY; TASK-PERFORMANCE; ASSESSMENT-TOOL; GAME; REHABILITATION; DISORDER; SYSTEM; AGE; INTERVENTION; IMPAIRMENT	Exergames and serious games, based on standard personal computers, mobile devices and gaming consoles or on novel immersive Virtual and Augmented Reality techniques, have become popular in the last few years and are now applied in various research fields, among which cognitive assessment and training of heterogeneous target populations. Moreover, the adoption of Web based solutions together with …	[Bassano, Chiara; Chessa, Manuela; Solari, Fabio] Univ Genoa, Dept Informat Bioengn Robot & Syst Engn, I-16126 Genoa, Italy	University of Genoa	Chessa, M (corresponding author), Univ Genoa, Dept Informat Bioengn Robot & Syst Engn, I-16126 Genoa, Italy.	manuela.chessa@unige.it	Solari, Fabio/O-4729-2016; Chessa, Manuela/O-4628-2016	Solari, Fabio/0000-0002-8111-0409; Chessa, Manuela/0000-0003-3098-5894	Interreg ALCOTRA Projects PRO-SOL We-Pro [4298]; PRO-SOL [4128]	Interreg ALCOTRA Projects PRO-SOL We-Pro; PRO-SOL	This work was supported in part by the Interreg ALCOTRA Projects PRO-SOL We-Pro under Grant 4298, and in part by PRO-SOL Senior under Grant 4128.		237	0	0	6	39	IEEE-INST ELECTRICAL ELECTRONICS ENGINEERS INC	PISCATAWAY	445 HOES LANE, PISCATAWAY, NJ 08855-4141 USA	2169-3536			IEEE ACCESS	IEEE Access		2022	10
J	Baxter, C; Carroll, JA; Keogh, B; Vandelanotte, C				Baxter, Clarence; Carroll, Julie-Anne; Keogh, Brendan; Vandelanotte, Corneel			Seeking Inspiration: Examining the Validity and Reliability of a New Smartphone Respiratory Therapy Exergame App	SENSORS			English	Article						telemedicine; mHealth; respiratory; smartphone; cellphone; digital simulation; microphone; gamification; serious game; exergame	INCENTIVE SPIROMETRY; FLOW-RATE; PULMONARY-FUNCTION; SOUND; REHABILITATION; METHODOLOGY; PREVALENCE; ACCURACY; PATIENT; RATES	Background: Clinically valid and reliable simulated inspiratory sounds were required for the development and evaluation of a new therapeutic respiratory exergame application (i.e., QUT Inspire). This smartphone application virtualises incentive spirometry, a longstanding respiratory therapy technique. Objectives: Inspiratory flows were simulated using a 3 litre calibration syringe and validated u…	[Baxter, Clarence; Carroll, Julie-Anne] Queensland Univ Technol, Fac Hlth, Sch Publ Hlth & Social Work, Kelvin Grove 4059, Australia; [Baxter, Clarence; Carroll, Julie-Anne] Queensland Univ Technol, Inst Hlth & Biomed Innovat, Sch Publ Hlth & Social Work, Kelvin Grove 4059, Australia; [Keogh, Brendan] Queensland Univ Technol, Creat Ind Educ & Social Justice Fac, Digital Media Res Ctr, Kelvin Grov…	Queensland University of Technology (QUT); Queensland University of Technology (QUT); Queensland University of Technology (QUT); Central Queensland University	Baxter, C (corresponding author), Queensland Univ Technol, Fac Hlth, Sch Publ Hlth & Social Work, Kelvin Grove 4059, Australia.;Baxter, C (corresponding author), Queensland Univ Technol, Inst Hlth & Biomed Innovat, Sch Publ Hlth & Social Work, Kelvin Grove 4059, Australia.	c.baxter@hdr.qut.edu.au; jm.carroll@qut.edu.au; brendan.keogh@qut.edu.au; c.vandelanotte@cqu.edu.au	Baxter, Clarence/AAW-3431-2020; Vandelanotte, Corneel/ABF-5580-2020	Carroll, Julie-Anne/0000-0003-0770-6527; Baxter, Clarence/0000-0001-8258-4836; Keogh, Brendan/0000-0003-4565-4641	Queensland University of Technology Postgraduate Research Scholarship	Queensland University of Technology Postgraduate Research Scholarship	This research was funded by a Queensland University of Technology Postgraduate Research Scholarship.		59	6	7	0	6	MDPI	BASEL	ST ALBAN-ANLAGE 66, CH-4052 BASEL, SWITZERLAND		1424-8220		SENSORS-BASEL	Sensors	OCT	2021	21	19
J	Becker, H; Garcia-Agundez, A; Müller, PN; Tregel, T; Miede, A; Göbel, S				Becker, Hagen; Garcia-Agundez, Augusto; Mueller, Philipp Niklas; Tregel, Thomas; Miede, Andre; Goebel, Stefan			Predicting functional performance via classification of lower extremity strength in older adults with exergame-collected data	JOURNAL OF NEUROENGINEERING AND REHABILITATION			English	Article						Wii Balance Board; Physical independence; Balance; Exergames; Serious games	FALLS	Objective The goal of this article is to present and to evaluate a sensor-based functional performance monitoring system. The system consists of an array of Wii Balance Boards (WBB) and an exergame that estimates whether the player can maintain physical independence, comparing the results with the 30 s Chair-Stand Test (30CST). Methods Sixteen participants recruited at a nursing home performed th…	[Becker, Hagen; Garcia-Agundez, Augusto; Mueller, Philipp Niklas; Tregel, Thomas; Goebel, Stefan] Tech Univ Darmstadt, Multimedia Commun Lab, Rundeturmstr 10, D-64283 Darmstadt, Germany; [Miede, Andre] Saarbruecken Univ Appl Sci, HTW Saar, Saarbrucken, Germany	Technical University of Darmstadt	Garcia-Agundez, A (corresponding author), Tech Univ Darmstadt, Multimedia Commun Lab, Rundeturmstr 10, D-64283 Darmstadt, Germany.	Augusto.garcia@kom.tu-darmstadt.de	Garcia-Agundez, Augusto/AAK-5829-2021	Muller, Philipp Niklas/0000-0001-9660-691X; Garcia-Agundez, Augusto/0000-0002-5440-1032	Projekt DEAL	Projekt DEAL	Open Access funding enabled and organized by Projekt DEAL. This project did not receive specific funding. The authors are individually funded by their respective institutions.		16	2	2	0	6	BMC	LONDON	CAMPUS, 4 CRINAN ST, LONDON N1 9XW, ENGLAND		1743-0003		J NEUROENG REHABIL	J. NeuroEng. Rehabil.	DEC 10	2020	17	1
J	Begde, A; Alqurafi, A; Pain, MTG; Blenkinsop, G; Wilcockson, TDW; Hogervorst, E				Begde, Ahmet; Alqurafi, Alaa; Pain, Matthew T. G.; Blenkinsop, Glen; Wilcockson, Thomas D. W.; Hogervorst, Eef			The Effectiveness of Home-Based Exergames Training on Cognition and Balance in Older Adults: A Comparative Quasi-Randomized Study of Two Exergame Interventions	INNOVATION IN AGING			English	Article						Aging; Dual task; Exercise; Exergaming; Fall	PHYSICAL-EXERCISE; FALLS; RISK; PERFORMANCE; IMPAIRMENT; PREVENTION; USABILITY; INTENTION; EFFICACY; PROGRAM	Background and Objectives: The effectiveness of exergames on fall risk and related physical and cognitive function in older adults is still unclear, with conflicting findings. The discrepancy in these results could be due to the different components and task-specific demands of individual exergame interventions. This open-label quasi-randomized study aimed to compare the efficacy of 2 different h…	[Begde, Ahmet; Alqurafi, Alaa; Pain, Matthew T. G.; Blenkinsop, Glen; Wilcockson, Thomas D. W.; Hogervorst, Eef] Loughborough Univ, Sch Sport Exercise & Hlth Sci, Loughborough, England; [Alqurafi, Alaa] Loughborough Univ, Sch Sport Exercise & Hlth Sci, Loughborough, England	Loughborough University; Loughborough University	Begde, A (corresponding author), Loughborough Univ, Sch Sport Exercise & Hlth Sci, Loughborough, England.	a.begde@lboro.ac.uk	Blenkinsop, Glen/AAN-4160-2020; Begde, ahmet/IYS-6191-2023; Hogervorst, Eef/E-2579-2011	Begde, Ahmet/0000-0002-0825-1088	Republic of Turkiye Ministry of National Education; Taibah University, Saudi Arabia	Republic of Turkiye Ministry of National Education; Taibah University, Saudi Arabia(Taibah University)	We would like to thank all the participants of this study for their participation during the COVID-19. A. Begde is supported by the PhD scholarship provided by the Republic of Turkiye Ministry of National Education. A. Alqurafi is supported by the PhD scholarship provided by Taibah University, Saudi Arabia.		73	2	2	4	7	OXFORD UNIV PRESS	OXFORD	GREAT CLARENDON ST, OXFORD OX2 6DP, ENGLAND		2399-5300		INNOV AGING	Innov. Aging	OCT 5	2023	7	8
J	Carrillo, JIB				Beltran Carrillo, Juan Ignacio			ACTIVE VIDEO GAMES, CONVENTION VIDEO GAMES AND ADOLESCENT PHYSICAL ACTIVITY IN SECONDARY	ESPIRAL-CUADERNOS DEL PROFESORADO			Spanish	Article						active lifestyle; screen media; sedentary behaviours		This paper examines the time spent in active videogames, sedentary videogames and moderate-vigorous physical activity by a sample of 570 secondary school students. According to the between-subjects t tests, boys spend more time than girls in physical activity and both active and sedentary videogames. On the other hand, correlation analysis showed these behaviours are independent among girls while…	[Beltran Carrillo, Juan Ignacio] IES Mar Serena Pulpi, Almeria, Spain		Carrillo, JIB (corresponding author), IES Mar Serena Pulpi, Almeria, Spain.	nachobeltranlorca@hotmail.com							19	0	0	0	2	CENTRO PROFESORADO CUEVAS-OLULA	ALMERIA	CTRA AGUILAS S-N, CUEVAS ALMANZARA, ALMERIA, 04610, SPAIN	1988-7701			ESPIRAL	ESPIRAL	MAR	2011	4	7
J	Beltran-Alacreu, H; Navarro-Fernández, G; Godia-Lledó, D; Graell-Pasarón, L; Ramos-González, A; Raya, R; Zugasti, AMP; Fernandez-Carnero, J				Beltran-Alacreu, Hector; Navarro-Fernandez, Gonzalo; Godia-Lledo, Daniela; Graell-Pasaron, Lucas; Ramos-Gonzalez, Alvaro; Raya, Rafael; Martin-Pintado Zugasti, Aitor; Fernandez-Carnero, Josue			A Serious Game for Performing Task-Oriented Cervical Exercises Among Older Adult Patients With Chronic Neck Pain: Development, Suitability, and Crossover Pilot Study	JMIR SERIOUS GAMES			English	Article						video games; neck pain; aged; virtual reality; exercise therapy; physical therapy modalities; technology	DISABILITY	Background: There is sparse research on the effectiveness of therapeutic exercise for the treatment of neck pain in older adult populations. Moreover, there is a lack of research on the use of serious games or virtual reality for the treatment of neck pain in this population. Objective: The primary aim of this study was to develop and assess the suitability of a serious game for performing task-o…	[Beltran-Alacreu, Hector] Univ Castilla La Mancha, Fac Phys Therapy & Nursing, Toledo Physiotherapy Res Grp, Toledo, Spain; [Beltran-Alacreu, Hector; Navarro-Fernandez, Gonzalo] Ctr Super Estudios Univ La Salle, CranioSPain Res Grp, Madrid, Spain; [Navarro-Fernandez, Gonzalo] Innovat & Res Unit, Madrid, Spain; [Godia-Lledo, Daniela; Graell-Pasaron, Lucas; Ramos-Gonzalez, Alvaro] Univ Autonoma Mad…	Universidad de Castilla-La Mancha; Autonomous University of Madrid; San Pablo CEU University; San Pablo CEU University; Universidad Rey Juan Carlos; Santander; Universidad Rey Juan Carlos	Zugasti, AMP (corresponding author), Univ San Pablo CEU, CEU Univ, Fac Med, Dept Fisioterapia, Ave Monteprincipe S-N, Madrid 28668, Spain.	martinpintado.a@gmail.com	Beltran-Alacreu, Hector/AAX-9925-2020; Martín-Pintado Zugasti, Aitor/HRB-6868-2023; Raya, Rafael/AFR-7593-2022; Fernández-Carnero, Josué/R-1314-2018	Raya, Rafael/0000-0001-7176-6984; FERNANDEZ-CARNERO, JOSUE/0000-0002-1314-624X; Beltran Alacreu, Hector/0000-0002-1971-1510; Martin-Pintado-Zugasti, Aitor/0000-0003-3945-8222	Fundacion Universitaria San Pablo CEU [FUSPBS-PPC20/2017]; Banco Santander [FUSPBS-PPC20/2017]; Spanish Ministry of Science, Innovation and Universities [PID2019-108616RA-I00/AEI/10.13039/501100011033]; Fondo Europeo de Desarrollo Regional [RTI2018-097122-A-I00]; Ministry of Science and Innovation [RTI2018-097122-A-I00]; Agencia Estatal de Investigacion [RTI2018-097122-A-I00]; European Regional D…	Fundacion Universitaria San Pablo CEU; Banco Santander; Spanish Ministry of Science, Innovation and Universities(Spanish Government); Fondo Europeo de Desarrollo Regional(European Union (EU)); Ministry of Science and Innovation(Ministry of Science and Innovation, Spain (MICINN)Spanish Government); Agencia Estatal de Investigacion; European Regional Development Fund(European Union (EU))	This study was supported by the Fundacion Universitaria San Pablo CEU and Banco Santander (grant FUSPBS-PPC20/2017) ; the Spanish Ministry of Science, Innovation and Universities (PID2019-108616RA-I00/AEI/10.13039/501100011033) ; and Project RTI2018-097122-A-I00, which is funded by the Fondo Europeo de Desarrollo Regional, the Ministry of Science and Innovation, and the Agencia Estatal de Investi…		49	10	10	2	34	JMIR PUBLICATIONS, INC	TORONTO	130 QUEENS QUAY East, Unit 1100, TORONTO, ON M5A 0P6, CANADA	2291-9279			JMIR SERIOUS GAMES	JMIR Serious Games	JAN-MAR	2022	10	1
J	Beltrán-Carrillo, VJ; Beltrán-Carrillo, JI; González-Cutre, D; Biddle, SJH; Montero-Carretero, C				Beltran-Carrillo, Vicente J.; Beltran-Carrillo, Juan I.; Gonzalez-Cutre, David; Biddle, Stuart J. H.; Montero-Carretero, Carlos			Are Active Video Games Associated With Less Screen Media or Conventional Physical Activity?	GAMES AND CULTURE			English	Article						computer; television; mobile phone; gender; inactivity	SEDENTARY BEHAVIOR; SPANISH ADOLESCENTS; YOUTH; CHILDREN; METAANALYSIS; TELEVISION; OVERWEIGHT; PATTERNS; OBESITY; HEALTH	This study analyzed the time adolescents spend on active video games, sedentary screen media, and conventional physical activity as well as the interrelationships between these variables. Data were collected from 570 Spanish adolescents (15-16 years old) who completed a self-report questionnaire. A path analysis was carried out to analyze the relationships among the different variables. Time in t…	[Beltran-Carrillo, Vicente J.; Gonzalez-Cutre, David; Montero-Carretero, Carlos] Miguel Hernandez Univ Elche, Sport Res Ctr, Avda Univ S-N, Elche 03202, Spain; [Beltran-Carrillo, Juan I.] IES Cura Valera, Secondary Sch, Huercal Overa, Spain; [Biddle, Stuart J. H.] Univ Loughborough, Sch Sport Exercise & Hlth Sci, Loughborough, Leics, England; [Biddle, Stuart J. H.] Victoria Univ, Inst Sport Exerc…	Universidad Miguel Hernandez de Elche; Loughborough University; Victoria University	Beltrán-Carrillo, VJ (corresponding author), Miguel Hernandez Univ Elche, Sport Res Ctr, Avda Univ S-N, Elche 03202, Spain.	vbeltran@umh.es; nachobeltranlorca@hotmail.com; dgonzalez-cutre@umh.es; stuart.biddle@vu.edu.au; cmontero@umh.es	Montero-Carretero, Carlos/ABI-6748-2020; Biddle, Stuart/AAE-9395-2019; González-Cutre, David/Z-5888-2019; Beltran-Carrillo, Vicente/ABD-2134-2021	Biddle, Stuart/0000-0002-7663-6895; Beltran-Carrillo, Vicente J./0000-0001-8794-5901; Gonzalez-Cutre, David/0000-0002-8584-3992; Montero, Carlos/0000-0002-1565-8169					47	8	8	0	39	SAGE PUBLICATIONS INC	THOUSAND OAKS	2455 TELLER RD, THOUSAND OAKS, CA 91320 USA	1555-4120	1555-4139		GAMES CULT	Games Cult.	SEP	2016	11	6
J	Ben-Sadoun, G; Sacco, G; Manera, V; Bourgeois, J; König, A; Foulon, P; Fosty, B; Bremond, F; d'Arripe-Longueville, F; Robert, P				Ben-Sadoun, Gregory; Sacco, Guillaume; Manera, Valeria; Bourgeois, Jeremy; Konig, Alexandra; Foulon, Pierre; Fosty, Baptiste; Bremond, Francois; d'Arripe-Longueville, Fabienne; Robert, Philippe			Physical and Cognitive Stimulation Using an Exergame in Subjects with Normal Aging, Mild and Moderate Cognitive Impairment	JOURNAL OF ALZHEIMERS DISEASE			English	Article						Aerobic activity; Alzheimer's disease; cognition; enriched environment; mild cognitive impairment; serious game	ALZHEIMERS-DISEASE; CARDIORESPIRATORY FITNESS; AEROBIC EXERCISE; BRAIN PLASTICITY; OLDER-ADULTS; VIDEO; ATTENTION; DEMENTIA; STRATEGY; RELIABILITY	Background: The use of Serious exerGames (SeG) as enriched environments (EE), which promotes cognitive simulation with physical activity in a positive emotional context, has been proposed to represent a powerful method to slow down the decline due to neurodegenerative diseases (ND), such as Alzheimer's disease (AD). However, so far, no SeG targeting EE has been tested in ND subjects. Objective: T…	[Ben-Sadoun, Gregory; Sacco, Guillaume; Manera, Valeria; Bourgeois, Jeremy; Konig, Alexandra; Bremond, Francois; Robert, Philippe] Univ Nice Sophia Antipolis, Claude Pompidou Inst, Edmond & Lily Safra Ctr, EA CoBTeK Cognit Behav Technol 7276, Nice, France; [Ben-Sadoun, Gregory; Sacco, Guillaume; Manera, Valeria; Bourgeois, Jeremy; Konig, Alexandra; Robert, Philippe] Teaching Hosp Nice, Claude Pom…	Universite Cote d'Azur; CHU Nice; CHU Nice; CHU Nice; Maastricht University; Inria; Universite Cote d'Azur	Ben-Sadoun, G (corresponding author), Univ Nice Sophia Antipolis, Claude Pompidou Inst, Edmond & Lily Safra Ctr, EA CoBTeK Cognit Behav Technol 7276, Nice, France.	bensadoun.gregory@hotmail.fr	sacco, guillaume/AAJ-6921-2020; König, Alexandra/AAP-1065-2021; Manera, Valeria/O-3498-2016	Ben-Sadoun, Gregory/0000-0002-0086-5122; Manera, Valeria/0000-0003-4490-4485	French Ministry of Industry (Investissements d'Avenir Developpement de l'Economie Numerique AAP e-sante: Sante et autonomie sur le lieu de vie grace au numerique); Innovation Alzheimer Association	French Ministry of Industry (Investissements d'Avenir Developpement de l'Economie Numerique AAP e-sante: Sante et autonomie sur le lieu de vie grace au numerique)(Agence Nationale de la Recherche (ANR)); Innovation Alzheimer Association	This study is part of the AZ@GAME project (Alzheimer and Associated Pathologies Game for Autonomy Maintenance) and was supported by a grant from the French Ministry of Industry (Investissements d'Avenir Developpement de l'Economie Numerique AAP e-sante no1: Sante et autonomie sur le lieu de vie grace au numerique) and by the Innovation Alzheimer Association. Special thanks to all the Genious engi…		67	73	79	1	77	IOS PRESS	AMSTERDAM	NIEUWE HEMWEG 6B, 1013 BG AMSTERDAM, NETHERLANDS	1387-2877	1875-8908		J ALZHEIMERS DIS	J. Alzheimers Dis.		2016	53	4
J	Benzing, V; Spitzhüttl, J; Siegwart, V; Schmid, J; Grotzer, M; Heinks, T; Roebers, CM; Steinlin, M; Leibundgut, K; Schmidt, M; Everts, R				BENZING, V. A. L. E. N. T. I. N.; SPITZHUETTL, J. A. N. I. N. E.; SIEGWART, V. A. L. E. R. I. E.; SCHMID, J. U. E. R. G.; GROTZER, M. I. C. H. A. E. L.; HEINKS, T. H. E. D. A.; ROEBERS, C. L. A. U. D. I. A. M.; STEINLIN, M. A. J. A.; LEIBUNDGUT, K. U. R. T.; SCHMIDT, M. I. R. K. O.; EVERTS, R. E. G. U. L. A.			Effects of Cognitive Training and Exergaming in Pediatric Cancer Survivors-A Randomized Clinical Trial	MEDICINE & SCIENCE IN SPORTS & EXERCISE			English	Article						COGNITIVE TRAINING; PHYSICAL EXERCISE; COGNITION; MOTOR ABILITIES	CHILDHOOD-CANCER; WORKING-MEMORY; PHYSICAL-ACTIVITY; EXECUTIVE FUNCTIONS; CHILDREN; EXERCISE; METAANALYSIS; EFFICACY; SCALE	Purpose Although most pediatric cancer patients survive, those who undergo anticancer treatments like chemotherapy and/or radiotherapy are at a high risk for late effects, such as cognitive deficits. To counteract these deficits, feasible and effective interventions are needed. The aim of this study was to compare the effects of working memory training, exergaming, and a wait-list control conditi…	[BENZING, V. A. L. E. N. T. I. N.; SCHMID, J. U. E. R. G.; SCHMIDT, M. I. R. K. O.] Univ Bern, Inst Sport Sci, Bern, Switzerland; [BENZING, V. A. L. E. N. T. I. N.; SIEGWART, V. A. L. E. R. I. E.; LEIBUNDGUT, K. U. R. T.; EVERTS, R. E. G. U. L. A.] Univ Bern, Univ Childrens Hosp Bern, Bern Univ Hosp, Div Pediat Hematol & Oncol,Inselspital, Bern, Switzerland; [BENZING, V. A. L. E. N. T. I. N.; SPI…	University of Bern; University of Bern; University Hospital of Bern; University of Bern; University Hospital of Bern; University of Bern; University Children's Hospital Zurich	Benzing, V (corresponding author), Bremgartenstr 145, CH-3012 Bern, Switzerland.	valentin.benzing@ispw.unibe.ch	Benzing, Valentin/I-4748-2019; Schmidt, Mirko/I-4762-2013	Leibundgut, Kurt/0000-0003-2514-6041; Benzing, Valentin/0000-0002-9940-5635; Everts, Regula/0000-0001-6556-3419; Schmidt, Mirko/0000-0003-4859-6547	Fondation Gaydoul; Swiss Cancer Research foundation; Dietmar Hopp Stiftung; Berner Stiftung fur krebskranke Kinder und Jugendliche; Hans und Annelies Swierstra Stiftung; Swiss Cancer Research foundation [KFS-3705-08-2015, KFS-4708-02-2019]; Dietmar Hopp Stiftung GmbH (Walldorf, Germany); Berner Stiftung fur krebskranke Kinder und Jugendliche, Bern; Hans und Annelies Swierstra Stiftung (Meggen, Sw…	Fondation Gaydoul; Swiss Cancer Research foundation; Dietmar Hopp Stiftung; Berner Stiftung fur krebskranke Kinder und Jugendliche; Hans und Annelies Swierstra Stiftung; Swiss Cancer Research foundation; Dietmar Hopp Stiftung GmbH (Walldorf, Germany); Berner Stiftung fur krebskranke Kinder und Jugendliche, Bern; Hans und Annelies Swierstra Stiftung (Meggen, Switzerland); Fondation Gaydoul (Pfaffi…	We would like to thank the Fondation Gaydoul, the Swiss Cancer Research foundation, the Dietmar Hopp Stiftung, the Berner Stiftung fur krebskranke Kinder und Jugendliche, and the Hans und Annelies Swierstra Stiftung for their funding. In addition, we would like to thank the team of the Swiss Childhood Cancer Registry for their support. Also, we would like to thank the participating parents and ch…		49	27	28	2	19	LIPPINCOTT WILLIAMS & WILKINS	PHILADELPHIA	TWO COMMERCE SQ, 2001 MARKET ST, PHILADELPHIA, PA 19103 USA	0195-9131	1530-0315		MED SCI SPORT EXER	Med. Sci. Sports Exerc.	NOV	2020	52	11
J	Benzing, V; Eggenberger, N; Spitzhüttl, J; Siegwart, V; Pastore-Wapp, M; Kiefer, C; Slavova, N; Grotzer, M; Heinks, T; Schmidt, M; Conzelmann, A; Steinlin, M; Everts, R; Leibundgut, K				Benzing, Valentin; Eggenberger, Noemi; Spitzhuettl, Janine; Siegwart, Valerie; Pastore-Wapp, Manuela; Kiefer, Claus; Slavova, Nedelina; Grotzer, Michael; Heinks, Theda; Schmidt, Mirko; Conzelmann, Achim; Steinlin, Maja; Everts, Regula; Leibundgut, Kurt			The Brainfit study: efficacy of cognitive training and exergaming in pediatric cancer survivors - a randomized controlled trial	BMC CANCER			English	Article						Childhood cancer survivors; Brain tumor; Working memory training; Physical exercise; Physical training; Active video gaming	PHYSICAL-ACTIVITY INTERVENTION; VISUOSPATIAL WORKING-MEMORY; LONG-TERM SURVIVORS; QUALITY-OF-LIFE; CHILDHOOD-CANCER; EXECUTIVE FUNCTIONS; EXERCISE CHARACTERISTICS; CHILDREN; CHEMOTHERAPY; PERFORMANCE	Background: Cancer survival comes at a price: pediatric cancer survivors bear a high risk for a wide range of cognitive difficulties. Therefore, interventions targeting these difficulties are required. The aim of the present clinical trial is to extend empirical evidence about efficacy of cognitive and physical training in pediatric cancer survivors. It is hypothesized that early cognitive and ph…	[Benzing, Valentin; Schmidt, Mirko; Conzelmann, Achim] Univ Bern, Inst Sport Sci, Bern, Switzerland; [Eggenberger, Noemi; Spitzhuettl, Janine; Siegwart, Valerie; Heinks, Theda; Steinlin, Maja; Everts, Regula] Univ Bern, Univ Childrens Hosp Bern, Bern Univ Hosp, Inselspital,Div Neuropaediat Dev & Rehabil, Bern, Switzerland; [Spitzhuettl, Janine] Univ Bern, Insitute Psychol, Bern, Switzerland; [Pas…	University of Bern; University of Bern; University Hospital of Bern; University of Bern; University of Bern; University Hospital of Bern; University Children's Hospital Zurich; University of Bern; University of Bern; University Hospital of Bern	Everts, R (corresponding author), Univ Bern, Univ Childrens Hosp Bern, Bern Univ Hosp, Inselspital,Div Neuropaediat Dev & Rehabil, Bern, Switzerland.;Everts, R (corresponding author), Univ Bern, CCLM, Bern, Switzerland.	Regula.Everts@insel.ch	Benzing, Valentin/I-4748-2019; Pastore-Wapp, Manuela/HDO-4363-2022; Schmidt, Mirko/I-4762-2013	Everts, Regula/0000-0001-6556-3419; Benzing, Valentin/0000-0002-9940-5635; Leibundgut, Kurt/0000-0003-2514-6041; Slavova, Nedelina/0000-0002-6017-7858; Grotzer, Michael/0000-0002-1154-2732; Schmidt, Mirko/0000-0003-4859-6547	Fondation Gaydoul (Pfaffikon SZ); Swiss Cancer Research foundation [KFS-3705-08-2015]; Dietmar Hopp Stiftung GmbH (Walldorf, Germany); Hans und Anneliese Swierstra Stiftung (Meggen, Switzerland)	Fondation Gaydoul (Pfaffikon SZ); Swiss Cancer Research foundation; Dietmar Hopp Stiftung GmbH (Walldorf, Germany); Hans und Anneliese Swierstra Stiftung (Meggen, Switzerland)	This study is supported by the Fondation Gaydoul (Churerstrasse 47, 8808 Pfaffikon SZ), the Swiss Cancer Research foundation (KFS-3705-08-2015), the Dietmar Hopp Stiftung GmbH (Walldorf, Germany), the Hans und Anneliese Swierstra Stiftung (Meggen, Switzerland). The funding body had no role in the design of the study and collection, analysis and interpretation of data and writing the manuscript.		85	25	29	5	34	BMC	LONDON	CAMPUS, 4 CRINAN ST, LONDON N1 9XW, ENGLAND		1471-2407		BMC CANCER	BMC Cancer	JAN 3	2018	18
J	Benzing, V; Heinks, T; Eggenberger, N; Schmidt, M				Benzing, Valentin; Heinks, Theda; Eggenberger, Noemi; Schmidt, Mirko			Acute Cognitively Engaging Exergame-Based Physical Activity Enhances Executive Functions in Adolescents	PLOS ONE			English	Article							EXERCISE CHARACTERISTICS; COORDINATIVE EXERCISE; ACADEMIC-ACHIEVEMENT; AEROBIC EXERCISE; EARLY ADULTHOOD; HEART-RATE; PERFORMANCE; CHILDREN; INTELLIGENCE; FITNESS	The study aimed to elucidate the influence of cognitive engagement comprised in an acute bout of exergame-based physical activity on executive functions (inhibition, cognitive flexibility) in adolescents. Therefore, the level of cognitive engagement and the intensity of physical activity were systematically varied across three experimental conditions. Sixty-five healthy male adolescents (13-16 ye…	[Benzing, Valentin; Schmidt, Mirko] Univ Bern, Inst Sport Sci, Bern, Switzerland; [Heinks, Theda; Eggenberger, Noemi] Univ Childrens Hosp, Dept Pediat Neurol Dev & Rehabil, Bern, Switzerland	University of Bern; University of Bern; University Hospital of Bern	Benzing, V (corresponding author), Univ Bern, Inst Sport Sci, Bern, Switzerland.	valentin.benzing@ispw.unibe.ch	Benzing, Valentin/I-4748-2019; Schmidt, Mirko/I-4762-2013	Benzing, Valentin/0000-0002-9940-5635; Schmidt, Mirko/0000-0003-4859-6547	Fondation Gaydoul; Swiss Cancer Research foundation	Fondation Gaydoul; Swiss Cancer Research foundation	This work was supported by the Fondation Gaydoul and the Swiss Cancer Research foundation.		62	93	104	7	107	PUBLIC LIBRARY SCIENCE	SAN FRANCISCO	1160 BATTERY STREET, STE 100, SAN FRANCISCO, CA 94111 USA	1932-6203			PLOS ONE	PLoS One	DEC 28	2016	11	12
J	Benzing, V; Schmidt, M				Benzing, Valentin; Schmidt, Mirko			Cognitively and physically demanding exergaming to improve executive functions of children with attention deficit hyperactivity disorder: a randomised clinical trial	BMC PEDIATRICS			English	Article						ADHD; Active video gaming; Physical exercise	WORKING-MEMORY; DEFICIT/HYPERACTIVITY DISORDER; VIDEO GAMES; ADHD; EXERCISE; OUTCOMES; PROGRAM; BOYS; INTERVENTIONS; ADOLESCENTS	Background: Attention deficit hyperactivity disorder (ADHD) is one of the most common mental disorders observed in childhood and adolescence. Its key symptoms - reduced attention, poor control of impulses as well as increased motor activity - are associated with decreased executive functions performance, finally affecting academic achievement. Although drug treatments usually show some effect, al…	[Benzing, Valentin; Schmidt, Mirko] Univ Bern, Inst Sport Sci, Bremgartenstr 145, CH-3012 Bern, Switzerland	University of Bern	Schmidt, M (corresponding author), Univ Bern, Inst Sport Sci, Bremgartenstr 145, CH-3012 Bern, Switzerland.	mirko.schmidt@ispw.unibe.ch	Benzing, Valentin/I-4748-2019; Schmidt, Mirko/I-4762-2013	Schmidt, Mirko/0000-0003-4859-6547; Benzing, Valentin/0000-0002-9940-5635	foundation Stiftung Suzanne und Hans Biasch zur Forderung der Angewandten Psychologie; foundation Hans & Annelies Swierstra Stiftung	foundation Stiftung Suzanne und Hans Biasch zur Forderung der Angewandten Psychologie; foundation Hans & Annelies Swierstra Stiftung	This study is supported by the foundations Stiftung Suzanne und Hans Biasch zur Forderung der Angewandten Psychologie and Hans & Annelies Swierstra Stiftung.		87	36	42	13	151	BMC	LONDON	CAMPUS, 4 CRINAN ST, LONDON N1 9XW, ENGLAND		1471-2431		BMC PEDIATR	BMC Pediatr.	JAN 10	2017	17
J	Benzing, V; Schmidt, M				Benzing, Valentin; Schmidt, Mirko			Exergaming for Children and Adolescents: Strengths, Weaknesses, Opportunities and Threats	JOURNAL OF CLINICAL MEDICINE			English	Review						active video gaming; serious games; physical activity; physical exercise; sedentary behavior; narrative review	ACTIVE VIDEO GAMES; VIGOROUS PHYSICAL-ACTIVITY; NO CONVINCING EVIDENCE; REHABILITATIVE OUTCOMES; HEALTH; EXERCISE; METAANALYSIS; YOUTH; MOTIVATION; EDUCATION	Exergaming, or active video gaming, has become an emerging trend in fitness, education and health sectors. It is defined as digital games that require bodily movements to play, stimulating an active gaming experience to function as a form of physical activity (PA). Since exergaming is becoming more popular, claims have been made on the usefulness of exergaming. It has, for example, been entitled …	[Benzing, Valentin; Schmidt, Mirko] Univ Bern, Inst Sport Sci, CH-3012 Bern, Switzerland	University of Bern	Benzing, V (corresponding author), Univ Bern, Inst Sport Sci, CH-3012 Bern, Switzerland.	valentin.benzing@ispw.unibe.ch; mirko.schmidt@ispw.unibe.ch	Benzing, Valentin/I-4748-2019; Schmidt, Mirko/I-4762-2013	Benzing, Valentin/0000-0002-9940-5635; Schmidt, Mirko/0000-0003-4859-6547					84	128	136	8	48	MDPI	BASEL	ST ALBAN-ANLAGE 66, CH-4052 BASEL, SWITZERLAND		2077-0383		J CLIN MED	J. Clin. Med.	NOV	2018	7	11
J	Benzing, V; Schmidt, M				Benzing, Valentin; Schmidt, Mirko			The effect of exergaming on executive functions in children with ADHD: A randomized clinical trial	SCANDINAVIAN JOURNAL OF MEDICINE & SCIENCE IN SPORTS			English	Article						active video gaming; ADHD symptoms; attention deficit hyperactivity disorder; cognition; cognitive performance; exercise; motor abilities; symptoms	ATTENTION-DEFICIT/HYPERACTIVITY DISORDER; PHYSICAL-ACTIVITY INTERVENTIONS; WORKING-MEMORY; ACUTE EXERCISE; COGNITION; SCALE; MOTOR; INDIVIDUALS; POPULATION; VALIDITY	Background Children with ADHD frequently suffer from deficits in cognitive (ie, executive functions) and motor abilities. Although medication usually has a positive effect, a lack of commitment and possible side effects result in a need for adjunct or alternative treatments. Thus, the aim of the current study was to investigate the effects of cognitively and physically demanding exergaming on exe…	[Benzing, Valentin; Schmidt, Mirko] Univ Bern, Inst Sport Sci, Bern, Switzerland	University of Bern	Benzing, V (corresponding author), Univ Bern, Bremgartenstr 145, CH-3012 Bern, Switzerland.	Valentin.benzing@ispw.unibe.ch	Benzing, Valentin/I-4748-2019; Schmidt, Mirko/I-4762-2013	Schmidt, Mirko/0000-0003-4859-6547; Benzing, Valentin/0000-0002-9940-5635	Stiftung Suzanne und Hans Biasch zur Forderung der Angewandten Psychologie; Hans und Annelies Swierstra Stiftung	Stiftung Suzanne und Hans Biasch zur Forderung der Angewandten Psychologie; Hans und Annelies Swierstra Stiftung	Stiftung Suzanne und Hans Biasch zur Forderung der Angewandten Psychologie; Hans und Annelies Swierstra Stiftung		74	95	114	27	136	WILEY	HOBOKEN	111 RIVER ST, HOBOKEN 07030-5774, NJ USA	0905-7188	1600-0838		SCAND J MED SCI SPOR	Scand. J. Med. Sci. Sports	AUG	2019	29	8
J	Béraud-Peigné, N; Maillot, P; Perrot, A				Beraud-Peigne, Neva; Maillot, Pauline; Perrot, Alexandra			The User Experience of an Immersive and Interactive Wall Exergame in Older Adults	GAMES FOR HEALTH JOURNAL			English	Article						Exergames; Older adults; User experience; Physical intensity; Workload	PHYSICAL-ACTIVITY; VIRTUAL-REALITY; EXERCISE; VALIDATION; ENJOYMENT; SCALE	Exergames are promising options for modulating the effects of aging on physical and cognitive functions. A new-generation immersive and interactive wall exergame (I2WE) has emerged in recent years, offering users freedom of movement as well as greater and varied interactions with other players, the environment, and the system than traditional games (e.g., Wii (TM), Kinect). These features could i…	[Beraud-Peigne, Neva] Univ Paris Cite, UFR STAPS, Paris, France; [Maillot, Pauline] Univ Paris Cite, I3SP, Paris, France; [Perrot, Alexandra] Univ Paris Saclay, CIAMS, Orsay, France; [Perrot, Alexandra] Univ Orleans, CIAMS, Orleans, France	Universite Paris Cite; Universite Paris Cite; Universite Paris Saclay; Universite de Orleans	Béraud-Peigné, N (corresponding author), Univ Paris Saclay, CIAMS, Orsay, France.;Béraud-Peigné, N (corresponding author), Univ Paris Saclay, Clams, Orsay, France.	nevabp1@live.fr		Beraud-Peigne, Neva/0000-0001-7142-540X; Maillot, Pauline/0000-0002-9101-8921					58	8	8	8	37	MARY ANN LIEBERT, INC	NEW ROCHELLE	140 HUGUENOT STREET, 3RD FL, NEW ROCHELLE, NY 10801 USA	2161-783X	2161-7856		GAMES HEALTH J	Games Health J.	JUN 1	2023	12	3
J	Berg, J; Haugen, G; Wang, AI; Moholdt, T				Berg, Jonathan; Haugen, Guri; Wang, Alf Inge; Moholdt, Trine			High-intensity exergaming for improved cardiorespiratory fitness: A randomised, controlled trial	EUROPEAN JOURNAL OF SPORT SCIENCE			English	Article						Aerobic fitness; exercise; sedentary living; fitness technology; active video games	PEAK OXYGEN-UPTAKE; PHYSICAL-ACTIVITY; EXERCISE; ADULTS	Exergaming has been proposed as a promising alternative to traditional endurance training since many experience exergaming as more enjoyable. Therefore, the aim of this trial was to determine the exergaming-induced effect on cardiorespiratory fitness. This parallel-group randomised controlled trial, investigated the effects of regular exergaming among healthy adults (aged >= 18 years) who were no…	[Berg, Jonathan; Moholdt, Trine] Norwegian Univ Sci & Technol, Dept Circulat & Med Imaging, Trondheim, Norway; [Berg, Jonathan; Moholdt, Trine] St Olavs Univ Hosp, Trondheim, Norway; [Haugen, Guri] Norwegian Univ Sci & Technol, Dept Biol, Trondheim, Norway; [Wang, Alf Inge] Norwegian Univ Sci & Technol, Dept Comp Sci, Trondheim, Norway	Norwegian University of Science & Technology (NTNU); Norwegian University of Science & Technology (NTNU); Norwegian University of Science & Technology (NTNU); Norwegian University of Science & Technology (NTNU)	Berg, J (corresponding author), Norwegian Univ Sci & Technol, Dept Circulat & Med Imaging, Trondheim, Norway.;Berg, J (corresponding author), St Olavs Univ Hosp, Trondheim, Norway.	jonathan.berg@ntnu.no	Moholdt, Trine/J-5884-2014; Wang, Alf Inge/AGH-1875-2022	Berg, Jonathan/0000-0002-5291-6227	Liaison Committee [17/38297]; Norwegian Fund for Post-Graduate Training in Physiotherapy [97 832]	Liaison Committee; Norwegian Fund for Post-Graduate Training in Physiotherapy	The trial was funded by the Liaison Committee between the Central Norway Regional Health Authority (Helse Midt-Norge) [grant number 17/38297]; the Norwegian Fund for Post-Graduate Training in Physiotherapy [grant number 97 832].		34	8	8	1	16	TAYLOR & FRANCIS LTD	ABINGDON	2-4 PARK SQUARE, MILTON PARK, ABINGDON OR14 4RN, OXON, ENGLAND	1746-1391	1536-7290		EUR J SPORT SCI	Eur. J. Sport Sci.	JUN 3	2022	22	6
J	Berg, J; Moholdt, T				Berg, Jonathan; Moholdt, Trine			Game on: a cycling exergame can elicit moderate-to-vigorous intensity. A pilot study	BMJ OPEN SPORT & EXERCISE MEDICINE			English	Article						aerobic fitness; exercise; cycling	PHYSICAL-ACTIVITY; ENERGY-COST; FITNESS; ADULTS; TIME; ENJOYMENT; MORTALITY; RESPONSES; MEN	ObjectivesThe aims of this pilot study were to investigate oxygen uptake (V.O-2) while playing a cycling exergame to assess exercise intensity to determine its potential as a feasible exercise alternative to improve aerobic fitness, and to assess the validity of using heart rate (HR) to estimate V.O-2 in exergaming.MethodsFive males (age: 328; peak oxygen uptake (V.O-2peak): 47.97.8mL.kg(-1).min(…	[Berg, Jonathan; Moholdt, Trine] Norwegian Univ Sci & Technol, Dept Circulat & Med Imaging, Trondheim, Norway; [Berg, Jonathan; Moholdt, Trine] St Olavs Univ Hosp, Trondheim, Norway	Norwegian University of Science & Technology (NTNU); Norwegian University of Science & Technology (NTNU)	Moholdt, T (corresponding author), Norwegian Univ Sci & Technol, Dept Circulat & Med Imaging, Trondheim, Norway.;Moholdt, T (corresponding author), St Olavs Univ Hosp, Trondheim, Norway.	trine.moholdt@ntnu.no	Moholdt, Trine/J-5884-2014	Berg, Jonathan/0000-0002-5291-6227; Moholdt, Trine/0000-0003-1024-8088	Liaison Committee [17/38297, 97 832]	Liaison Committee	The study was funded by the Liaison Committee between the Central Norway Regional Health Authority (RHA), grant number 17/38297, and The Norwegian Fund for Post--Graduate Training in Physiotherapy, grant number 97 832.		35	10	10	0	4	BMJ PUBLISHING GROUP	LONDON	BRITISH MED ASSOC HOUSE, TAVISTOCK SQUARE, LONDON WC1H 9JR, ENGLAND	2398-9459	2055-7647		BMJ OPEN SPORT EXERC	BMJ Open Sport Exerc. Med.		2020	6	1
J	Berglund, A; Klompstra, L; Orädd, H; Fallström, J; Strömberg, A; Jaarsma, T; Berglund, E				Berglund, Aseel; Klompstra, Leonie; Oradd, Helena; Fallstrom, Johan; Stromberg, Anna; Jaarsma, Tiny; Berglund, Erik			The Rationale Behind the Design Decisions in an Augmented Reality Mobile eHealth Exergame to Increase Physical Activity for Inactive Older People With Heart Failure	JMIR SERIOUS GAMES			English	Article						eHealth application; exercise; exergames; exertion; heart disease; inactivity; physical activity; sedentary; technology; training	SIMULTANEOUS LOCALIZATION; GAME DESIGN; VIDEO GAMES; EXERCISE; ADULTS; HEALTH; PART; MORTALITY; OUTCOMES	Physical activity is important for everyone to maintain and improve health, especially for people with chronic diseases. Mobile exergaming has the potential to increase physical activity and to specifically reach people with poor activity levels. However, commercial mobile exergames are not specially designed for older people with chronic illnesses such as heart failure. The primary aim of this v…	[Berglund, Aseel; Klompstra, Leonie; Oradd, Helena; Fallstrom, Johan; Berglund, Erik] Linkoping Univ, Dept Comp & Informat Sci, S-58183 Linkoping, Sweden; [Stromberg, Anna; Jaarsma, Tiny] Linkoping Univ, Dept Hlth Med & Caring Sci, Linkoping, Sweden; [Stromberg, Anna] Linkoping Univ, Dept Cardiol, Linkoping, Sweden	Linkoping University; Linkoping University; Linkoping University	Berglund, A (corresponding author), Linkoping Univ, Dept Comp & Informat Sci, S-58183 Linkoping, Sweden.	aseel.berglund@liu.se	Berglund, Aseel/HZK-6042-2023; Klompstra, Leonie/ABH-2079-2020; Stromberg, Anna/S-5035-2016	Stromberg, Anna/0000-0002-4259-3671; Klompstra, Leonie/0000-0002-7493-0353; Berglund, Aseel/0000-0001-7566-2218; Jaarsma, Tiny/0000-0002-4197-4026			The authors would like to thank the the Swedish National Science Council (2020-01109) ; The Swedish Heart and Lung Foundation (20200190) ; the Kamprad Foundation (20210074) and the Research Council in South East Sweden (FORSS-940933 and FORSS-995300) for their support of this work.		86	0	0	3	3	JMIR PUBLICATIONS, INC	TORONTO	130 QUEENS QUAY East, Unit 1100, TORONTO, ON M5A 0P6, CANADA	2291-9279			JMIR SERIOUS GAMES	JMIR Serious Games		2024	12
J	Berglund, A; Oradd, H				Berglund, Aseel; Oradd, Helena			Exploring the Psychological Effects and Physical Exertion of UsingDifferent Movement Interactions in Casual Exergames ThatPromote Active Microbreaks:Quasi-Experimental Study	JMIR SERIOUS GAMES			English	Article						physical activity; exergames; casual exergames; enjoyment; exertion; motion-based games	ENERGY-EXPENDITURE; NEGATIVE AFFECT; PLAYER PERFORMANCE; SEDENTARY BEHAVIOR; PLAYING EXERGAMES; BODY MOVEMENT; YOUNG-ADULTS; HEALTHY; DESIGN; TIME	Background: Prolonged sedentary behavior, such as sitting or reclining, has consistently been identified as a stand-alone riskfactor for heightened cardiometabolic risk and overall mortality. Conversely, interrupting sedentary periods by incorporatingshort, active microbreaks has been shown to mitigate the negative effects of sedentary behavior. Casual exergames, which mixelements of casual gamin…	[Berglund, Aseel; Oradd, Helena] Linkoping Univ, Dept Comp & Informat Sci, Campus Valla,B house, S-58329 Linkoping, Sweden	Linkoping University	Berglund, A (corresponding author), Linkoping Univ, Dept Comp & Informat Sci, Campus Valla,B house, S-58329 Linkoping, Sweden.	aseel.berglund@liu.se	Berglund, Aseel/HZK-6042-2023	Berglund, Aseel/0000-0001-7566-2218			AcknowledgmentsThe authors would like to thank the users for participating in the study and East Sweden Game for supporting and enabling thedata collection. The authors would also like to thank Erik Berglund who developed the exergames used in this research andIzabella Jedel for assisting in the data collection and analysis.		96	0	0	1	1	JMIR PUBLICATIONS, INC	TORONTO	130 QUEENS QUAY East, Unit 1100, TORONTO, ON M5A 0P6, CANADA	2291-9279			JMIR SERIOUS GAMES	JMIR Serious Games		2024	12
J	Bessa, NPOS; de Lima, BF; de Medeiros, CSP; Ribeiro, TS; Campos, TF; Cavalcanti, FAD				Bessa, Nathalia Priscilla Oliveira Silva; de Lima Filho, Bartolomeu Fagundes; Pimenta de Medeiros, Candice Simoes; Ribeiro, Tatiana Souza; Campos, Tania Fernandes; Cavalcanti, Fabricia Azevedo da Costa			Effects of exergames training on postural balance in patients who had a chronic stroke: study protocol for a randomised controlled trial	BMJ OPEN			English	Article						stroke; rehabilitation medicine; neurology	VIRTUAL-REALITY; VALIDITY; RELIABILITY; EXERCISE; LEG	Introduction Exergames training, as an additional therapy to standard care, has been widely used for motor recovery after patients who had a stroke, and it is a valuable and positive tool in the rehabilitation of this population. This study describes a single-blind randomised clinical trial that will aim to investigate the effects of exergames training on postural balance in patients with chronic…	[Bessa, Nathalia Priscilla Oliveira Silva; de Lima Filho, Bartolomeu Fagundes; Pimenta de Medeiros, Candice Simoes; Ribeiro, Tatiana Souza; Campos, Tania Fernandes; Cavalcanti, Fabricia Azevedo da Costa] Univ Fed Rio Grande do Norte, Dept Phys Therapy, Natal, RN, Brazil	Universidade Federal do Rio Grande do Norte	Bessa, NPOS (corresponding author), Univ Fed Rio Grande do Norte, Dept Phys Therapy, Natal, RN, Brazil.	nathyzinhasilva@gmail.com	Ribeiro, Tatiana/AAQ-7116-2020; Medeiros, Candice/GXZ-4886-2022; Fernandes Campos, Tania/F-6204-2015	Fernandes Campos, Tania/0000-0002-9906-3292; /0000-0002-3160-8102; Ribeiro, Tatiana/0000-0002-9611-1076	Coordenacao de Aperfeicoamento de Pessoal de Nivel Superior-Brasil (CAPES)-Doctorate's degree scholarship [001]	Coordenacao de Aperfeicoamento de Pessoal de Nivel Superior-Brasil (CAPES)-Doctorate's degree scholarship	This study was financed in part by the Coordenacao de Aperfeicoamento de Pessoal de Nivel Superior-Brasil (CAPES)-Doctorate's degree scholarship, Finance Code 001.		62	5	5	1	22	BMJ PUBLISHING GROUP	LONDON	BRITISH MED ASSOC HOUSE, TAVISTOCK SQUARE, LONDON WC1H 9JR, ENGLAND	2044-6055			BMJ OPEN	BMJ Open		2020	10	11
J	Best, JR				Best, John R.			Exergaming Immediately Enhances Children's Executive Function	DEVELOPMENTAL PSYCHOLOGY			English	Article						executive function; physical activity; exergaming; cognitive engagement	VIDEO GAMES; ACADEMIC-ACHIEVEMENT; COGNITIVE CONTROL; EXERCISE; ADOLESCENTS; INHIBITION; CHILDHOOD; BEHAVIOR	The current study examined an important aspect of experience-physical activity-that may contribute to children's executive function. The design attempted to tease apart 2 important aspects of children's exercise by examining the separate and combined effects of acute physical activity and cognitive engagement on an aspect of children's executive functioning. In a 2 x 2 within-subject experimental…	[Best, John R.] Univ Georgia, Dept Psychol, Athens, GA 30602 USA	University System of Georgia; University of Georgia	Best, JR (corresponding author), Washington Univ, Sch Med, Dept Psychiat, 660 S Euclid Ave,Campus Box 8134, St Louis, MO 63310 USA.	bestj@psychiatry.wustl.edu		Best, John R/0000-0001-5775-7053					44	148	185	9	163	AMER PSYCHOLOGICAL ASSOC	WASHINGTON	750 FIRST ST NE, WASHINGTON, DC 20002-4242 USA	0012-1649			DEV PSYCHOL	Dev. Psychol.	SEP	2012	48	5
J	Best, JR				Best, John R.			Exergaming in Youth Effects on Physical and Cognitive Health	ZEITSCHRIFT FUR PSYCHOLOGIE-JOURNAL OF PSYCHOLOGY			English	Review						exergaming; active video gaming; youth; physical health; cognition	ACTIVE VIDEO GAMES; EXECUTIVE FUNCTION; WEIGHT-LOSS; CHILDREN; ADOLESCENTS; OVERWEIGHT; ATTENTION; OBESITY; PERFORMANCE; CHILDHOOD	Exergaming (a portmanteau of exercise and gaming) is a relatively new genre of interactive video gaming that stimulates an active, whole-body gaming experience. Exergaming could have a significant positive impact on youth as across the globe youth are living more sedentary lifestyles. Exergaming has the potential to thwart this trend by engaging youth in physical activity (PA). Exergaming is not …	Washington Univ, Sch Med, Dept Psychiat, St Louis, MO 63110 USA	Washington University (WUSTL)	Best, JR (corresponding author), Washington Univ, Sch Med, Dept Psychiat, 660 South Euclid Ave,Campus Box 8134, St Louis, MO 63110 USA.	bestj@psychiatry.wustl.edu		Best, John R/0000-0001-5775-7053	NHLBI NIH HHS [T32 HL007456] Funding Source: Medline; NICHD NIH HHS [L40 HD074171] Funding Source: Medline	NHLBI NIH HHS(United States Department of Health & Human ServicesNational Institutes of Health (NIH) - USANIH National Heart Lung & Blood Institute (NHLBI)); NICHD NIH HHS(United States Department of Health & Human ServicesNational Institutes of Health (NIH) - USANIH Eunice Kennedy Shriver National Institute of Child Health & Human Development (NICHD))			45	70	78	6	94	HOGREFE & HUBER PUBLISHERS	GOTTINGEN	ROHNSWEG 25, D-37085 GOTTINGEN, GERMANY	2190-8370			Z PSYCHOL	Z. Psychol.-J. Psychol.		2013	221	2
J	Biddiss, E; Irwin, J				Biddiss, Elaine; Irwin, Jennifer			Active Video Games to Promote Physical Activity in Children and Youth A Systematic Review	ARCHIVES OF PEDIATRICS & ADOLESCENT MEDICINE			English	Review							SEDENTARY SCREEN TIME; ENERGY-EXPENDITURE; UPPER EXTREMITY; OVERWEIGHT CHILDREN; CONTROLLED-TRIALS; VIRTUAL-REALITY; COMPUTER GAMES; CEREBRAL-PALSY; ACUTE WIIITIS; YOUNG-PEOPLE	Objectives: To systematically review levels of metabolic expenditure and changes in activity patterns associated with active video game (AVG) play in children and to provide directions for future research efforts. Data Sources: A review of the English-language literature ( January 1, 1998, to January 1, 2010) via ISI Web of Knowledge, PubMed, and Scholars Portal using the following keywords: vide…	[Biddiss, Elaine] Univ Toronto, Bloorview Res Inst, Toronto, ON M4G 1R8, Canada; [Irwin, Jennifer] Univ Toronto, Inst Biomat & Biomed Engn, Toronto, ON M4G 1R8, Canada	University of Toronto; University of Toronto	Biddiss, E (corresponding author), Univ Toronto, Bloorview Res Inst, 150 Kilgour Rd, Toronto, ON M4G 1R8, Canada.	elaine.biddiss@utoronto.ca			Natural Sciences and Research Council of Canada; Canadian Institutes of Health Research; Bloor-view Kids Foundation	Natural Sciences and Research Council of Canada(Natural Sciences and Engineering Research Council of Canada (NSERC)); Canadian Institutes of Health Research(Canadian Institutes of Health Research (CIHR)); Bloor-view Kids Foundation	This study was supported by the Natural Sciences and Research Council of Canada, by the Canadian Institutes of Health Research, and by the Bloor-view Kids Foundation.		71	386	445	1	157	AMER MEDICAL ASSOC	CHICAGO	330 N WABASH AVE, STE 39300, CHICAGO, IL 60611-5885 USA	1072-4710	1538-3628		ARCH PEDIAT ADOL MED	Arch. Pediatr. Adolesc. Med.	JUL	2010	164	7
J	Biesek, S; Vojciechowski, AS; Melo, J; Ferreira, ACRD; Borba, VZC; Rabito, EI; Gomes, ARS				Biesek, Simone; Vojciechowski, Audrin Said; Melo Filho, Jarbas; Roos de Menezes Ferreira, Ana Carolina; Cochenski Borba, Victoria Zeghbi; Rabito, Estela Iraci; Silveira Gomes, Anna Raquel			Effects of Exergames and Protein Supplementation on Body Composition and Musculoskeletal Function of Prefrail Community-Dwelling Older Women: A Randomized, Controlled Clinical Trial	INTERNATIONAL JOURNAL OF ENVIRONMENTAL RESEARCH AND PUBLIC HEALTH			English	Article						frail older; body composition; musculoskeletal system; virtual reality; nutritional supplementation; fatigue	DIETARY-PROTEIN; MUSCLE MASS; PHYSICAL PERFORMANCE; PRE-FRAIL; ELDERLY-PEOPLE; DOUBLE-BLIND; EXERCISE; ADULTS; ARCHITECTURE; SARCOPENIA	This study aimed to investigate the effects of exergames and protein supplementation on the body composition and musculoskeletal function of pre-frail older women. Methods: A randomized controlled clinical trial was conducted with 90 pre-frail older women (71.2 +/- 4.5 years old) divided into five groups: control (CG); exergames training (ETG); protein supplementation (PSG); exergames combined wi…	[Biesek, Simone; Vojciechowski, Audrin Said; Melo Filho, Jarbas] Univ Fed Parana, Postgrad Program Phys Educ, BR-81531900 Curitiba, Parana, Brazil; [Roos de Menezes Ferreira, Ana Carolina; Rabito, Estela Iraci] Univ Fed Parana, Nutr Dept, Postgrad Program Food & Nutr, BR-81531900 Curitiba, Parana, Brazil; [Cochenski Borba, Victoria Zeghbi] Univ Fed Parana, Hosp Clin, Internal Med Dept, Postgrad P…	Universidade Federal do Parana; Universidade Federal do Parana; Universidade Federal do Parana; Universidade Federal do Parana	Biesek, S (corresponding author), Univ Fed Parana, Postgrad Program Phys Educ, BR-81531900 Curitiba, Parana, Brazil.;Gomes, ARS (corresponding author), Univ Fed Parana, Prevent & Rehabil Physiotherapy Dept, Postgrad Program Phys Educ, BR-81531900 Curitiba, Parana, Brazil.	simonebiesek@hotmail.com; asaidvoj@gmail.com; jarbasmf@hotmail.com; anacarolinaroos@hotmail.com; vzcborba@gmail.com; estelarabito@yahoo.com.br; annaraquelsg@gmail.com	Vojciechowski, Audrin/AAY-8529-2020; Gomes, Anna Raquel Silveira/N-4744-2018	Gomes, Anna Raquel Silveira/0000-0001-5292-7586; Rabito, Estela Iraci/0000-0002-3857-9746; Melo Filho, Jarbas/0000-0002-3923-8302; borba, victoria/0000-0003-0555-0880	Prodiet Medical Nutrition	Prodiet Medical Nutrition	This research was supported by Prodiet Medical Nutrition since the company provided the protein and maltodextrin supplements. However, the company ProDiet Medical Nutrition company had no involvement in the study design, data assessment, or in the elaboration of this manuscript. The authors declare that they will release the results independent of the interest of ProDiet in nutritional supplement…		60	19	19	8	23	MDPI	BASEL	ST ALBAN-ANLAGE 66, CH-4052 BASEL, SWITZERLAND		1660-4601		INT J ENV RES PUB HE	Int. J. Environ. Res. Public Health	SEP	2021	18	17
J	Bilika, P; Karampatsou, N; Stavrakakis, G; Paliouras, A; Theodorakis, Y; Strimpakos, N; Kapreli, E				Bilika, Paraskevi; Karampatsou, Natalia; Stavrakakis, Giorgos; Paliouras, Achilleas; Theodorakis, Yannis; Strimpakos, Nikolaos; Kapreli, Eleni			Virtual Reality-Based Exercise Therapy for Patients with Chronic Musculoskeletal Pain: A Scoping Review	HEALTHCARE			English	Review						virtual reality; exercise; exercise therapy; chronic pain; musculoskeletal pain	OLDER-ADULTS; STATE	This scoping review aimed to identify interventions utilizing virtual-reality-based exercise therapy in patients with chronic musculoskeletal pain. Searches were conducted in four databases using descriptors related to virtual reality, exercise, and chronic musculoskeletal pain. Two reviewers screened the titles and abstracts of the studies to assess eligibility, with a third author resolving any…	[Bilika, Paraskevi; Karampatsou, Natalia; Stavrakakis, Giorgos; Paliouras, Achilleas; Kapreli, Eleni] Univ Thessaly, Fac Hlth Sci, Physiotherapy Dept, Clin Exercise Physiol & Rehabil Res Lab, Lamia 35100, Greece; [Theodorakis, Yannis] Univ Thessaly, Dept Phys Educ & Sport Sci, Exercise Psychol & Qual Life Res Lab, Trikala 42100, Greece; [Strimpakos, Nikolaos] Univ Thessaly, Fac Hlth Sci, Physioth…	University of Thessaly; University of Thessaly; University of Manchester	Bilika, P (corresponding author), Univ Thessaly, Fac Hlth Sci, Physiotherapy Dept, Clin Exercise Physiol & Rehabil Res Lab, Lamia 35100, Greece.	pbilika@uth.gr; gestavrakakis@uth.gr; apaliouras@uth.gr; ekapreli@uth.gr	Bilika, Paraskevi/AGE-5732-2022; Theodorakis, Yannis/HMO-5490-2023; Strimpakos, Nikolaos/ABB-8990-2020	Strimpakos, Nikolaos/0000-0002-1287-1028; Bilika, Paraskevi/0000-0001-5469-6793	Special Account of Research Grants of the University of Thessaly [5600.03.06.01]	Special Account of Research Grants of the University of Thessaly	The research is conducted in the operating framework of the Center of Research Innovation and Excellence of the University of Thessaly (invitation to submit applications for the grant of scholarships to doctoral candidates of the University of Thessaly) and was funded by the Special Account of Research Grants of the University of Thessaly (5600.03.06.01).		40	5	5	2	17	MDPI	BASEL	ST ALBAN-ANLAGE 66, CH-4052 BASEL, SWITZERLAND		2227-9032		HEALTHCARE-BASEL	Healthcare	SEP	2023	11	17
J	Bird, JM; Karageorghis, CI; Baker, SJ; Brookes, DA; Nowicky, AV				Bird, Jonathan M.; Karageorghis, Costas, I; Baker, Steven J.; Brookes, David A.; Nowicky, Alexander, V			Ready Exerciser One: Effects of music and virtual reality on cycle ergometer exercise	BRITISH JOURNAL OF HEALTH PSYCHOLOGY			English	Article						affect; attention; immersion; physical activity; physical exertion; presence		Objectives Physical inactivity remains a major global health concern, and researchers have been encouraged to explore the role of technology in the promotion of physical activity. Technologies that deliver audio-visual stimuli are frequently applied in the exercise domain. However, there is a paucity of research that examines the efficacy of modern virtual reality (VR) technology in this context.…	[Bird, Jonathan M.] Univ Exeter, Dept Sci Innovat Technol & Entrepreneurship, Exeter, Devon, England; [Karageorghis, Costas, I] Brunel Univ London, Dept Life Sci, Uxbridge UB8 3PH, Middx, England; [Baker, Steven J.; Brookes, David A.] Univ Gloucestershire, Dept Psychol, Cheltenham, Glos, England; [Nowicky, Alexander, V] Brunel Univ London, Dept Clin Sci, Uxbridge, Middx, England	University of Exeter; Brunel University; University of Gloucestershire; Brunel University	Karageorghis, CI (corresponding author), Brunel Univ London, Dept Life Sci, Uxbridge UB8 3PH, Middx, England.	costas.karageorghis@brunel.ac.uk	Nowicky, Alexander/AAI-7299-2020; Bird, Jonathan/AAD-9371-2021; Karageorghis, Costas/JLL-4640-2023	Bird, Jonathan/0000-0003-3929-8783; Karageorghis, Costas/0000-0002-9368-0759; Nowicky, Alexander/0000-0001-8955-4349; Brookes, David/0000-0003-4404-805X					54	17	20	7	31	WILEY	HOBOKEN	111 RIVER ST, HOBOKEN 07030-5774, NJ USA	1359-107X	2044-8287		BRIT J HEALTH PSYCH	Br. J. Health Psychol.	FEB	2021	26	1
J	Bird, ML; Clark, B; Millar, J; Whetton, S; Smith, S				Bird, Marie-Louise; Clark, Brodie; Millar, Johanna; Whetton, Sue; Smith, Stuart			Exposure to Exergames Increases Older Adults' Perception of the Usefulness of Technology for Improving Health and Physical Activity: A Pilot Study	JMIR SERIOUS GAMES			English	Article						health care reform; postural balance; pleasure; exercise; perception	EXERCISE; BARRIERS; PREVENTION; HOME	Background: High rates of sedentary behaviors in older adults can lead to poor health outcomes. However, new technologies, namely exercise-based videogames (exergames), may provide ways of stimulating uptake and ongoing participation in physical activities. Older adults' perceptions of the use of technology to improve health are not known. Objective: The study aimed to determine use and perceptio…	[Bird, Marie-Louise; Clark, Brodie; Millar, Johanna; Whetton, Sue; Smith, Stuart] Univ Tasmania, Fac Hlth, Hlth Res Ctr, Locked Bag 1322, Launceston, Tas 7250, Australia; [Smith, Stuart] Univ Sunshine Coast, Sippy Downs, Qld 4556, Australia	University of Tasmania; University of the Sunshine Coast	Bird, ML (corresponding author), Univ Tasmania, Fac Hlth, Hlth Res Ctr, Locked Bag 1322, Launceston, Tas 7250, Australia.	birdm@utas.edu.au	, Marie/IUP-2718-2023; Smith, Stuart/B-8144-2011	Bird, Marie-Louise/0000-0001-9642-7196; Smith, Stuart/0000-0002-4735-6026					40	31	35	0	12	JMIR PUBLICATIONS, INC	TORONTO	130 QUEENS QUAY E, STE 1102, TORONTO, ON M5A 0P6, CANADA	2291-9279			JMIR SERIOUS GAMES	JMIR Serious Games	JUL-DEC	2015	3	2
J	Blank, S; Mason, C; Steinicke, F; Herzog, C				Blank, Sabrina; Mason, Celeste; Steinicke, Frank; Herzog, Christian			Tailoring responsible research and innovation to the translational context: the case of AI-supported exergaming	ETHICS AND INFORMATION TECHNOLOGY			English	Article						Responsible research and innovation; Industry; Trustworthiness; Medical artificial intelligence; Interdisciplinary collaboration	DILEMMA	We discuss the implementation of Responsible Research and Innovation (RRI) within a project for the development of an AI-supported exergame for assisted movement training, outline outcomes and reflect on methodological opportunities and limitations. We adopted the responsibility-by-design (RbD) standard (CEN CWA 17796:2021) supplemented by methods for collaborative, ethical reflection to foster a…	[Blank, Sabrina; Herzog, Christian] Univ Lubeck, Eth Innovat Hub, Ratzeburger Allee 160, D-23562 Lubeck, Germany; [Mason, Celeste; Steinicke, Frank] Univ Hamburg, Dept Informat, Vogt Kolln Str 30, D-22527 Hamburg, Germany	University of Lubeck; University of Hamburg	Blank, S (corresponding author), Univ Lubeck, Eth Innovat Hub, Ratzeburger Allee 160, D-23562 Lubeck, Germany.	sabrina.blank@uni-luebeck.de; celeste.mason@uni-hamburg.de; frank.steinicke@uni-hamburg.de; christian.herzog@uni-luebeck.de	Herzog, Christian/ABD-4391-2021; Steinicke, Frank/AAC-2976-2020	Herzog, Christian/0000-0003-2513-2563; Steinicke, Frank/0000-0001-9879-7414; Blank, Sabrina/0000-0002-3853-3254					44	2	2	9	12	SPRINGER	DORDRECHT	VAN GODEWIJCKSTRAAT 30, 3311 GZ DORDRECHT, NETHERLANDS	1388-1957	1572-8439		ETHICS INF TECHNOL	Ethics Inf. Technol.	JUN	2024	26	2
J	Blasco-Peris, C; Fuertes-Kenneally, L; Vetrovsky, T; Sarabia, JM; Climent-Paya, V; Manresa-Rocamora, A				Blasco-Peris, Carles; Fuertes-Kenneally, Laura; Vetrovsky, Tomas; Manuel Sarabia, Jose; Climent-Paya, Vicente; Manresa-Rocamora, Agustin			Effects of Exergaming in Patients with Cardiovascular Disease Compared to Conventional Cardiac Rehabilitation: A Systematic Review and Meta-Analysis	INTERNATIONAL JOURNAL OF ENVIRONMENTAL RESEARCH AND PUBLIC HEALTH			English	Article						exercise-based cardiac rehabilitation; virtual reality; videogames; coronary artery disease; exercise capacity	6-MINUTE WALK TEST; ROBUST VARIANCE-ESTIMATION; QUALITY-OF-LIFE; VIRTUAL-REALITY; HEART-FAILURE; EXERCISE CAPACITY; OLDER-ADULTS; IMPORTANT DIFFERENCE; PHYSICAL-ACTIVITY; SELF-MANAGEMENT	Background: Exercise-based cardiac rehabilitation (CR) programs are used for improving prognosis and quality of life in patients with cardiovascular disease (CVD). Nonetheless, adherence to these programs is low, and exercise-based CR programs based on virtual reality (i.e., exergaming) have been proposed as an alternative to conventional CR programs. However, whether exergaming programs are supe…	[Blasco-Peris, Carles; Fuertes-Kenneally, Laura; Manuel Sarabia, Jose; Climent-Paya, Vicente; Manresa-Rocamora, Agustin] Inst Hlth & Biomed Res Alicante ISABIAL, Alicante 03010, Spain; [Blasco-Peris, Carles] Univ Valencia, Dept Phys Educ & Sport, Valencia 46010, Spain; [Fuertes-Kenneally, Laura; Climent-Paya, Vicente] Alicante Gen Univ Hosp HGUA, Cardiol Dept, Alicante 03010, Spain; [Vetrovsky, T…	General University Hospital of Alicante; Universidad Miguel Hernandez de Elche; Universitat d'Alacant; Instituto de Investigacion Sanitaria y Biomedica de Alicante (ISABIAL); University of Valencia; Charles University Prague; Universidad Miguel Hernandez de Elche	Climent-Paya, V (corresponding author), Inst Hlth & Biomed Res Alicante ISABIAL, Alicante 03010, Spain.;Climent-Paya, V (corresponding author), Alicante Gen Univ Hosp HGUA, Cardiol Dept, Alicante 03010, Spain.	blasco_carper@gva.es; laurafuertesken@gmail.com; tomas.vetrovsky@gmail.com; jsarabia@umh.es; vcliment@coma.es; amanresa@umh.es	F, L/KUD-3832-2024; Blasco-Peris, Carles/IAP-2661-2023; Manresa-Rocamora, Agustin/ABH-1148-2021; Climent-Paya, Vicente/D-6129-2019; Vetrovsky, Tomas/S-1476-2017; Blasco Peris, Carles Andreu/N-7548-2018; Sarabia, Jose M./F-4014-2016	Manresa Rocamora, Agustin/0000-0002-1399-2411; Fuertes kenneally, Laura/0000-0003-1361-8806; Climent-Paya, Vicente/0000-0001-7362-1922; Vetrovsky, Tomas/0000-0003-2529-7069; Blasco Peris, Carles Andreu/0000-0002-8257-1231; Sarabia, Jose M./0000-0002-1917-6634	Valencia Region Innovation Agency (INNOAVI) [INNVA/2020/5]; Institute of Health Carlos III (ISCIII) [DTS21/00171]; Charles University [Progres Q41]	Valencia Region Innovation Agency (INNOAVI); Institute of Health Carlos III (ISCIII); Charles University	This work has been funded by Valencia Region Innovation Agency (INNOAVI), grant number INNVA/2020/5 and Institute of Health Carlos III (ISCIII), grant number DTS21/00171 (European Commission, FEDER funds). Tomas Vetrovsky was founded by a research program of Charles University (Progres Q41).		75	24	26	3	32	MDPI	BASEL	ST ALBAN-ANLAGE 66, CH-4052 BASEL, SWITZERLAND		1660-4601		INT J ENV RES PUB HE	Int. J. Environ. Res. Public Health	MAR	2022	19	6
J	Bock, BC; Dunsiger, SI; Ciccolo, JT; Serber, ER; Wu, WC; Sillice, M; Marcus, BH				Bock, Beth C.; Dunsiger, Shira I.; Ciccolo, Joseph T.; Serber, Eva R.; Wu, Wen-Chih; Sillice, Marie; Marcus, Bess H.			Mediators of Physical Activity Between Standard Exercise and Exercise Video Games	HEALTH PSYCHOLOGY			English	Article						video games; physical activity; self-efficacy theory; self-determination theory; adults	SELF-EFFICACY; PERCEIVED ENJOYMENT; ENERGY-EXPENDITURE; MOTIVATIONAL PULL; CONTROLLED-TRIAL; ACTIVITY RECALL; OLDER-ADULTS; INTERVENTIONS; MAINTENANCE; BEHAVIOR	Objective: Exercise video games (EVGs) may offer an attractive, sustainable alternative or supplement to traditional modes of exercise. Understanding the psychosocial factors that influence the appeal of EVGs is important for improving the efficacy of video games as a method of promoting the uptake and long-term maintenance of physical activity. Methods: This study examined changes in psychosocia…	[Bock, Beth C.; Dunsiger, Shira I.] Miriam Hosp, Ctr Behav & Prevent Med, Providence, RI 02906 USA; [Bock, Beth C.; Sillice, Marie; Marcus, Bess H.] Brown Univ, Alpert Med Sch, Dept Psychiat & Human Behav, Providence, RI 02912 USA; [Dunsiger, Shira I.] Brown Univ, Sch Publ Hlth, Dept Behav & Social Sci, Providence, RI 02912 USA; [Ciccolo, Joseph T.] Columbia Univ, Teachers Coll, Dept Appl Physiol…	Lifespan Health Rhode Island; Miriam Hospital; Brown University; Brown University; Columbia University Teachers College; Columbia University; Medical University of South Carolina; Brown University; US Department of Veterans Affairs; Veterans Health Administration (VHA); Providence VA Medical Center; Brown University	Bock, BC (corresponding author), Miriam Hosp, CORO Bldg Suite 309,164 Summit Ave, Providence, RI 02906 USA.	Beth_Bock@Brown.edu			National Heart, Lung, and Blood Institute of the National Institutes of Health [R01 HL109116]	National Heart, Lung, and Blood Institute of the National Institutes of Health(United States Department of Health & Human ServicesNational Institutes of Health (NIH) - USANIH National Heart Lung & Blood Institute (NHLBI))	This trial was supported by a grant from the National Heart, Lung, and Blood Institute of the National Institutes of Health under Award R01 HL109116 to Beth C. Bock (trial registration: ClinicalTrials.gov identifier NCT03298919).		72	6	9	3	24	AMER PSYCHOLOGICAL ASSOC	WASHINGTON	750 FIRST ST NE, WASHINGTON, DC 20002-4242 USA	0278-6133	1930-7810		HEALTH PSYCHOL	Health Psychol.	DEC	2019	38	12
J	Bock, BC; Palitsky, R; Dunsiger, SI; Williams, DM; Serber, ER				Bock, Beth C.; Palitsky, Roman; Dunsiger, Shira I.; Williams, David M.; Serber, Eva R.			Exercise video games are associated with more positive affective response, which predicts physical activity adherence	PSYCHOLOGY OF SPORT AND EXERCISE			English	Article						Games; Exercise; Adherence; Affect	DOSE-RESPONSE; ALL-CAUSE; ACTIVITY RECALL; BREAST-CANCER; INTENSITY; MORTALITY; PLEASURE; ADULTS; RISK; METAANALYSIS	Background: A more positive affective valence during exercise is predictive of adherence to physical activity programs. This study examines the relationship between affective response during exercise and longer-term maintenance of physical activity among individuals using exercise video games (EVGs) and standard modalities of physical activity (i.e., walking, cycling). Methods: Healthy adults (me…	[Bock, Beth C.; Palitsky, Roman; Dunsiger, Shira I.; Williams, David M.] Brown Univ, Alpert Med Sch, Miriam Hosp, 164 Summit Ave,Coro Bldg,Suite 309, Providence, RI 02906 USA; [Palitsky, Roman] Univ Arizona, Dept Psychol, 1503 E Univ Blvd, Tucson, AZ 85721 USA; [Serber, Eva R.] Med Univ South Carolina, Dept Psychiat & Behav Sci, 67 President St,MC 861, Charleston, SC 29425 USA	Lifespan Health Rhode Island; Miriam Hospital; Brown University; University of Arizona; Medical University of South Carolina	Bock, BC (corresponding author), Brown Univ, Alpert Med Sch, Miriam Hosp, 164 Summit Ave,Coro Bldg,Suite 309, Providence, RI 02906 USA.	beth_bock@brown.edu	Williams, David/F-8559-2011	Palitsky, Roman/0000-0002-0415-6411	U.S. National Institutes of Health, National Heart, Lung and Blood Institute [R01HL109116]	U.S. National Institutes of Health, National Heart, Lung and Blood Institute(United States Department of Health & Human ServicesNational Institutes of Health (NIH) - USANIH National Heart Lung & Blood Institute (NHLBI))	This research was funded by a grant from the U.S. National Institutes of Health, National Heart, Lung and Blood Institute to Dr. Bock R01HL109116.		56	5	5	5	29	ELSEVIER	AMSTERDAM	RADARWEG 29, 1043 NX AMSTERDAM, NETHERLANDS	1469-0292	1878-5476		PSYCHOL SPORT EXERC	Psychol. Sport Exerc.	JAN	2021	52
J	Boese, S; Golla, A; Beutner, K; Mau, W; Jahn, P; Bauer, A; Schlitt, A; Lau, A				Boese, S.; Golla, A.; Beutner, K.; Mau, W.; Jahn, P.; Bauer, A.; Schlitt, A.; Lau, A.			Exergames as an Exercise Therapy - User Acceptance and Physical Cost in Inpatient Oncologic Rehabilitation	PHYSIKALISCHE MEDIZIN REHABILITATIONSMEDIZIN KURORTMEDIZIN			German	Article						exergames; exercise therapy; oncology; medical rehabilitation	OLDER-ADULTS; VIRTUAL-REALITY; WII-FIT; INTERVENTION; ENJOYMENT; FATIGUE	Aim: We analyzed feasibility and acceptance of a cardiac exercise program using gaming consoles in an in-patient oncologic rehabilitation clinic. Methods: Exploratory mono-center trial with pre-post design. 62 patients undergoing rehabilitation participated in the trial. The exercise program consisted of 6 units of individual training for 30 min with the Nintendo Wii administered by sports therap…	[Boese, S.] Univ Halle Wittenberg, Inst Gesundheits & Pflegewissensch, Fak Med, Magdeburger Str 8, D-06112 Halle, Germany; [Beutner, K.; Mau, W.; Bauer, A.] Univ Halle Wittenberg, Inst Rehabil Med, Fak Med, D-06112 Halle, Saale, Germany; [Jahn, P.] Univ Klinikum Halle Saale, Stabsstelle Pflegeforsch & Entwicklung, Halle, Germany; [Schlitt, A.] Paracelsus Harz Klin Bad Suderode, Quedlinburg, Germa…	Martin Luther University Halle Wittenberg; Martin Luther University Halle Wittenberg; Martin Luther University Halle Wittenberg; Martin Luther University Halle Wittenberg	Boese, S (corresponding author), Univ Halle Wittenberg, Inst Gesundheits & Pflegewissensch, Magdeburger Str 8, D-06112 Halle, Germany.	stephanie.boese@medizin.uni-halle.de							31	2	2	0	26	GEORG THIEME VERLAG KG	STUTTGART	RUDIGERSTR 14, D-70469 STUTTGART, GERMANY	0940-6689	1439-085X		PHYS MED REHAB KUROR	Physik. Med. Rehabilitationsmed. Kurort.	FEB	2016	26	1
J	Bond, S; Laddu, DR; Ozemek, C; Lavie, CJ; Arena, R				Bond, Samantha; Laddu, Deepika R.; Ozemek, Cemal; Lavie, Carl J.; Arena, Ross			Exergaming and Virtual Reality for Health: Implications for Cardiac Rehabilitation	CURRENT PROBLEMS IN CARDIOLOGY			English	Review							TIME PHYSICAL-ACTIVITY; ALL-CAUSE MORTALITY; ACTIVE VIDEO GAMES; QUALITY-OF-LIFE; CARDIORESPIRATORY FITNESS; ENERGY-EXPENDITURE; HEART-FAILURE; EXERCISE; METAANALYSIS; PREVENTION	Cardiac Rehabilitation (CR) programs, focused on improving the health trajectory of patients with cardiovascular disease, strive to increase physical activity (PA) and cardiorespiratory fitness. However, historically low compliance with recommended PA has prompted exploration of alternatives to traditional courses of exercise therapy. One alternative, exergaming, or the requirement of physical ex…					Lavie, Carl/A-6014-2011; LadduPatel, Deepika/AFK-2371-2022; Arena, Ross/A-3141-2008	Laddu, Deepika/0000-0001-6790-0220; Arena, Ross/0000-0002-6675-1996					57	46	48	5	58	MOSBY-ELSEVIER	NEW YORK	360 PARK AVENUE SOUTH, NEW YORK, NY 10010-1710 USA	0146-2806	1535-6280		CURR PROB CARDIOLOGY	Curr. Probl. Cardiol.	MAR	2021	46	3
J	Bonetti, AJ; Drury, DG; Danoff, JV; Miller, TA				Bonetti, Anthony J.; Drury, Daniel G.; Danoff, Jerome V.; Miller, Todd A.			COMPARISON OF ACUTE EXERCISE RESPONSES BETWEEN CONVENTIONAL VIDEO GAMING AND ISOMETRIC RESISTANCE EXERGAMING	JOURNAL OF STRENGTH AND CONDITIONING RESEARCH			English	Article						video gaming; (V) over dotO(2); RRE; energy expenditure	PHYSICAL-ACTIVITY	Bonetti, AJ, Drury, DG, Danoff, JV, and Miller, TA. Comparison of acute exercise responses between conventional video gaming and isometric resistance exergaming. J Strength Cond Res 24(7): 1799-1803, 2010-Exergaming is a relatively new type of entertainment that couples physical activity and video gaming. To date, research that has focused on the physiologic responses to exergaming has been focus…	[Bonetti, Anthony J.; Miller, Todd A.] George Washington Univ, Med Ctr, Sch Publ Hlth & Hlth Serv, Dept Exercise Sci, Washington, DC 20037 USA; [Drury, Daniel G.] Gettysburg Coll, Dept Hlth Sci, Gettysburg, PA 17325 USA; [Danoff, Jerome V.] NIH, Hatfield Clin Res Ctr, Bethesda, MD 20892 USA	George Washington University; Gettysburg College; National Institutes of Health (NIH) - USA	Miller, TA (corresponding author), George Washington Univ, Med Ctr, Sch Publ Hlth & Hlth Serv, Dept Exercise Sci, Washington, DC 20037 USA.	tamiller@gwu.edu			International Health, Racquet and Sportclub Association	International Health, Racquet and Sportclub Association	This study was funded by a grant from the International Health, Racquet and Sportclub Association. The authors thank Interaction Labs for donation of the Exerstation controllers used in this study. The results of the present study do not constitute endorsement of the Exerstation by the authors or by the NSCA.		13	37	42	1	10	LIPPINCOTT WILLIAMS & WILKINS	PHILADELPHIA	TWO COMMERCE SQ, 2001 MARKET ST, PHILADELPHIA, PA 19103 USA	1064-8011	1533-4287		J STRENGTH COND RES	J. Strength Cond. Res.	JUL	2010	24	7
J	Bonnechère, B; Sholukha, V; Omelina, L; Van Vooren, M; Jansen, B; Jan, SV				Bonnechere, B.; Sholukha, V.; Omelina, L.; Van Vooren, M.; Jansen, B.; Jan, S. Van Sint			Suitability of functional evaluation embedded in serious game rehabilitation exercises to assess motor development across lifespan	GAIT & POSTURE			English	Article						Functional evaluation; Biomechanics; Serious games; New technology	COORDINATION; TRUNK; YOUNG; LEG	The aim of this study was to determine if the results of activities performed using specially developed serious games for physical rehabilitation could be used as an indicator of the natural maturation and decline of motor control in healthy participants. Eighty-one participants (19 children (5-15 years old), 40 adults (18-65 years old) and 22 aged subjects (60-88 years old) participated in this …	[Bonnechere, B.; Sholukha, V.; Van Vooren, M.; Jan, S. Van Sint] Univ Libre Bruxelles, Lab Anat Biomech & Organogenesis, Brussels, Belgium; [Bonnechere, B.; Jan, S. Van Sint] Univ Libre Bruxelles, Fac Med, Ctr Funct Evaluat, Brussels, Belgium; [Bonnechere, B.; Omelina, L.; Jansen, B.] Vrije Univ Brussel, ETRO, Dept Elect & Informat, Brussels, Belgium; [Bonnechere, B.; Omelina, L.; Jansen, B.] IME…	Universite Libre de Bruxelles; Universite Libre de Bruxelles; Vrije Universiteit Brussel; Interuniversity Microelectronics Centre; Peter the Great St. Petersburg Polytechnic University; Slovak University of Technology Bratislava; Universite Libre de Bruxelles	Bonnechère, B (corresponding author), Lennik St 808, B-1070 Brussels, Belgium.	bbonnech@ulb.ac.be	Van Sint Jan, Serge/LTF-0334-2024; Bonnechère, Bruno/A-3374-2014; Jansen, Bart/GLR-1063-2022	Jansen, Bart/0000-0001-8042-6834; Omelina, Lubos/0000-0002-2500-5217					13	17	17	0	22	ELSEVIER IRELAND LTD	CLARE	ELSEVIER HOUSE, BROOKVALE PLAZA, EAST PARK SHANNON, CO, CLARE, 00000, IRELAND	0966-6362	1879-2219		GAIT POSTURE	Gait Posture	SEP	2017	57
J	Bonnechère, B; Jansen, B; Haack, I; Omelina, L; Feipel, V; Jan, SV; Pandolfo, M				Bonnechere, Bruno; Jansen, Bart; Haack, Ines; Omelina, Lubos; Feipel, Veronique; Jan, Serge Van Sint; Pandolfo, Massimo			Automated functional upper limb evaluation of patients with Friedreich ataxia using serious games rehabilitation exercises	JOURNAL OF NEUROENGINEERING AND REHABILITATION			English	Article						Serious games; Assessment; Evaluation; Friedreich Ataxia; Kinect sensor	KINECT; SUITABILITY; SCALE	Background: Friedreich ataxia (FRDA) is a disease with neurological and systemic involvement. Clinical assessment tools commonly used for FRDA become less effective in evaluating decay in patients with advanced FRDA, particularly when they are in a wheelchair. Further motor worsening mainly impairs upper limb function. In this study, we tested if serious games (SG) developed for rehabilitation ca…	[Bonnechere, Bruno; Haack, Ines; Jan, Serge Van Sint] Univ Libre Bruxelles, LABO, CP 619,Lennik St 808, B-1070 Brussels, Belgium; [Bonnechere, Bruno; Jansen, Bart; Omelina, Lubos] Vrije Univ Brussel, Dept Elect & Informat, ETRO, Brussels, Belgium; [Bonnechere, Bruno; Jansen, Bart; Omelina, Lubos] IMEC, Leuven, Belgium; [Feipel, Veronique] Univ Libre Bruxelles, LAF, Brussels, Belgium; [Pandolfo, M…	Universite Libre de Bruxelles; Vrije Universiteit Brussel; Interuniversity Microelectronics Centre; Universite Libre de Bruxelles; Universite Libre de Bruxelles	Bonnechère, B (corresponding author), Univ Libre Bruxelles, LABO, CP 619,Lennik St 808, B-1070 Brussels, Belgium.;Bonnechère, B (corresponding author), Vrije Univ Brussel, Dept Elect & Informat, ETRO, Brussels, Belgium.	bbonnech@ulb.ac.be	Bonnechère, Bruno/A-3374-2014; Jansen, Bart/GLR-1063-2022; Van Sint Jan, Serge/LTF-0334-2024	Bonnechere, Bruno/0000-0002-7729-4700; Feipel, Veronique/0000-0002-0146-3731	Innoviris (Brussels Capital Region)	Innoviris (Brussels Capital Region)(Innoviris)	This study is a part of the ICT4Rehab and RehabGoesHome projects (www.ict4rehab.org). Those projects were funded by Innoviris (Brussels Capital Region).		23	24	25	1	13	BMC	LONDON	CAMPUS, 4 CRINAN ST, LONDON N1 9XW, ENGLAND		1743-0003		J NEUROENG REHABIL	J. NeuroEng. Rehabil.	OCT 4	2018	15
J	Bonney, E; Jelsma, D; Ferguson, G; Smits-Engelsman, B				Bonney, Emmanuel; Jelsma, Dorothee; Ferguson, Gillian; Smits-Engelsman, Bouwien			Variable training does not lead to better motor learning compared to repetitive training in children with and without DCD when exposed to active video games	RESEARCH IN DEVELOPMENTAL DISABILITIES			English	Article						Developmental coordination disorder; Random practice; Variable practice; Repetitive practice; Motor learning	DEVELOPMENTAL COORDINATION DISORDER; CONTEXTUAL INTERFERENCE; IMPROVE MOTOR; LOW-COST; BALANCE; REHABILITATION; PERFORMANCE; PRINCIPLES; DISEASE; WII	Background: Little is known about the influence of practice schedules on motor learning and skills transfer in children with and without developmental coordination disorder (DCD). Understanding how practice schedules affect motor learning is necessary for motor skills development and rehabilitation. Aims: The study investigated whether active video games (exergames) training delivered under varia…	[Bonney, Emmanuel; Ferguson, Gillian; Smits-Engelsman, Bouwien] Univ Cape Town, Dept Hlth & Rehabil Sci, ZA-7700 Rondebosch, South Africa; [Bonney, Emmanuel] Univ Ghana, Sch Biomed & Allied Hlth Sci, Dept Physiotherapy, Accra, Ghana; [Jelsma, Dorothee] Univ Groningen, Dev & Clin Neuropsychol, Grote Kruisstr 2-1, NL-9712 TS Groningen, Netherlands	University of Cape Town; University of Ghana; University of Groningen	Bonney, E (corresponding author), Univ Cape Town, Dept Hlth & Rehabil Sci, ZA-7700 Rondebosch, South Africa.	ebonney10@gmail.com	Jelsma, Dorothee/AAE-5876-2020; Engelsman, B/JPA-4263-2023; Bonney, Emmanuel/AAW-5906-2021; Ferguson, Gillian/AAS-7117-2020	Jelsma, Lemke Dorothee/0000-0002-3311-435X; Ferguson, Gillian/0000-0002-2698-965X					48	25	32	1	30	PERGAMON-ELSEVIER SCIENCE LTD	OXFORD	THE BOULEVARD, LANGFORD LANE, KIDLINGTON, OXFORD OX5 1GB, ENGLAND	0891-4222	1873-3379		RES DEV DISABIL	Res. Dev. Disabil.	MAR	2017	62
J	Borghetti, D; Zanobini, C; Natola, I; Ottino, S; Parenti, A; Brugada-Ramentol, V; Jalali, H; Bozorgzadeh, A				Borghetti, Davide; Zanobini, Carlotta; Natola, Ilenia; Ottino, Saverio; Parenti, Angela; Brugada-Ramentol, Victoria; Jalali, Hossein; Bozorgzadeh, Amir			Evaluating cognitive performance using virtual reality gamified exercises	FRONTIERS IN VIRTUAL REALITY			English	Article						immersive virtual reality; early detection; cognitive impairment; cognitive assessment; serious games	MEMORY	Virtual Reality (VR) environments have been proven useful in memory assessment and have shown to be more sensitive than pen-and-paper in prospective memory assessment. Moreover, these techniques provide the advantage of offering neuropsychological evaluations in a controlled, ecologically valid, and safe manner. In the present study, we used Enhance VR, a cognitive training and assessment tool in…	[Borghetti, Davide; Zanobini, Carlotta; Natola, Ilenia; Ottino, Saverio] Ctr Dia Ri, Motor & Cognit Rehabil, Pisa, Italy; [Parenti, Angela] Univ Pisa, Dipartimento Econ & Management, Pisa, Tuscany, Italy; [Brugada-Ramentol, Victoria; Jalali, Hossein; Bozorgzadeh, Amir] Virtuleap, Lisbon, Portugal	University of Pisa	Borghetti, D (corresponding author), Ctr Dia Ri, Motor & Cognit Rehabil, Pisa, Italy.	info@davideborghetti.it							34	3	3	2	8	FRONTIERS MEDIA SA	LAUSANNE	AVENUE DU TRIBUNAL FEDERAL 34, LAUSANNE, CH-1015, SWITZERLAND		2673-4192		FRONT VIRTUAL REAL	Front. Virtual Real.	NOV 7	2023	4
J	Borrego, A; Latorre, J; Alcañiz, M; Llorens, R				Borrego, Adrian; Latorre, Jorge; Alcaniz, Mariano; Llorens, Roberto			Comparison of Oculus Rift and HTC Vive: Feasibility for Virtual Reality-Based Exploration, Navigation, Exergaming, and Rehabilitation	GAMES FOR HEALTH JOURNAL			English	Article						Virtual reality; Head-mounted display; Serious games; Rehabilitation; Exergaming; Navigation	WALKING; STROKE; ENVIRONMENTS; INDIVIDUALS; PERFORMANCE; EXERCISE; DESIGN; SYSTEM; SENSE	Introduction: The latest generation of head-mounted displays (HMDs) provides built-in head tracking, which enables estimating position in a room-size setting. This feature allows users to explore, navigate, and move within real-size virtual environments, such as kitchens, supermarket aisles, or streets. Previously, these actions were commonly facilitated by external peripherals and interaction me…	[Borrego, Adrian; Latorre, Jorge; Alcaniz, Mariano; Llorens, Roberto] Univ Politecn Valencia, Inst Invest & Innovac Bioingn, Neurorehabil & Brain Res Grp, Camino de Vera S-N, Valencia 46011, Spain; [Llorens, Roberto] Hosp NISA, Serv Neurorrehabil & Dano Cerebral, Fdn Hosp NISA, Valencia, Spain	Universitat Politecnica de Valencia	Llorens, R (corresponding author), Univ Politecn Valencia, Inst Invest & Innovac Bioingn, Neurorehabil & Brain Res Grp, Camino de Vera S-N, Valencia 46011, Spain.	rllorens@i3b.upv.es	Grau, Jorge/M-7176-2016; Alcañiz, Mariano/CAG-6569-2022; Alcaniz, Mariano/I-9659-2016; Borrego Gonzalez, Adrian/M-7165-2016; Llorens, Roberto/AAL-2604-2021	Alcaniz, Mariano/0000-0001-9207-0636; Borrego Gonzalez, Adrian/0000-0001-5134-7811; Llorens, Roberto/0000-0002-8677-8707	Ministerio de Economia y Competitividad of Spain [TIN2013-44741-R, BES-2014-068218]; Universitat Politecnica de Valencia [PAID-10-14, PAID-10-16]	Ministerio de Economia y Competitividad of Spain(Spanish Government); Universitat Politecnica de Valencia	This study was funded, in part, by Ministerio de Economia y Competitividad of Spain (Project NeuroVR, TIN2013-44741-R, and Grant No. BES-2014-068218) and by Universitat Politecnica de Valencia (Grant Nos. PAID-10-14 and PAID-10-16).		35	97	108	4	20	MARY ANN LIEBERT, INC	NEW ROCHELLE	140 HUGUENOT STREET, 3RD FL, NEW ROCHELLE, NY 10801 USA	2161-783X	2161-7856		GAMES HEALTH J	Games Health J.	JUN	2018	7	3
J	Bossen, D; Broekema, A; Visser, B; Brons, A; Timmerman, A; van Etten-Jamaludin, FS; Braam, K; Engelbert, R				Bossen, Daniel; Broekema, Aline; Visser, Bart; Brons, Annette; Timmerman, Annieck; van Etten-Jamaludin, Faridi S.; Braam, Katja; Engelbert, Raoul			Effectiveness of Serious Games to Increase Physical Activity in Children With a Chronic Disease: Systematic Review With Meta-Analysis	JOURNAL OF MEDICAL INTERNET RESEARCH			English	Review						video games; computer games; pediatrics; chronic disease; exercise therapy; health education	VIDEO GAMES; TRAINING-PROGRAMS; HEALTH CONDITIONS; BEHAVIOR-CHANGE; EXERCISE; OVERWEIGHT; YOUNG; INTERVENTIONS; OUTCOMES	Background: Physical activity (PA) is important for children with a chronic disease. Serious games may be useful to promote PA levels among these children. Objective: The primary purpose of this systematic review was to evaluate the effectiveness of serious games on PA levels in children with a chronic disease. Methods: PubMed, EMBASE, PsycINFO, ERIC, Cochrane Library, and CINAHL were systematica…	[Bossen, Daniel; Broekema, Aline; Visser, Bart; Braam, Katja; Engelbert, Raoul] Amsterdam Univ Appl Sci, Fac Hlth, ACHIEVE Ctr Appl Res, Tafelbergweg 51, NL-1105 BD Amsterdam, Netherlands; [Brons, Annette] Amsterdam Univ Appl Sci, Fac Digital Media & Creat Ind, Digital Life Ctr, Amsterdam, Netherlands; [Timmerman, Annieck] Topsport Amsterdam, Amsterdam, Netherlands; [van Etten-Jamaludin, Faridi S…	University of Amsterdam; University of Amsterdam; University of Amsterdam	Bossen, D (corresponding author), Amsterdam Univ Appl Sci, Fac Hlth, ACHIEVE Ctr Appl Res, Tafelbergweg 51, NL-1105 BD Amsterdam, Netherlands.	d.bossen@hva.nl	Braam, Katja/IUP-6136-2023; Visser, Bart/K-7883-2013	Visser, Bart/0000-0002-8559-9715; Braam, Katja/0000-0003-3034-7438; engelbert, raoul/0000-0002-6923-8696; Broekema, Aline/0000-0002-7334-5961; Timmerman, Annieck/0000-0002-1340-1108; Brons, Annette/0000-0001-9328-5612; Jamaludin, Faridi S./0000-0002-1452-1769; Bossen, Daniel/0000-0003-3894-4245	SIA, part of the Dutch Organization for Scientific Research (NWO)	SIA, part of the Dutch Organization for Scientific Research (NWO)	The authors acknowledge the SIMBA consortium partners for their participation in this study. This review is performed as part of the SIMBA study, which is funded by the directing body SIA, part of the Dutch Organization for Scientific Research (NWO).		52	17	17	3	27	JMIR PUBLICATIONS, INC	TORONTO	130 QUEENS QUAY East, Unit 1100, TORONTO, ON M5A 0P6, CANADA	1438-8871			J MED INTERNET RES	J. Med. Internet Res.	APR 1	2020	22	4
J	Bouatrous, A; Meziane, A; Zenati, N; Hamitouche, C				Bouatrous, Amal; Meziane, Abdelkrim; Zenati, Nadia; Hamitouche, Chafiaa			A new adaptive VR-based exergame for hand rehabilitation after stroke	MULTIMEDIA SYSTEMS			English	Article						Functional rehabilitation; Virtual reality (VR); Exergame; Adaptation; Machine learning	IMAGE; DIFFUSION; NETWORK	The aim of this work is to present an adaptive serious game based on virtual reality (VR) for functional rehabilitation of the hand after stroke. The game focuses on simulating the palmar grasping exercise commonly used in clinical settings. The system's design follows a user-centered approach, involving close collaboration with functional rehabilitation specialists and stroke patients. It uses t…	[Bouatrous, Amal] Univ Sci & Technol Houari Boumediene USTHB, Comp Sci Fac, LRIA USTHB, BP 32 Alia, Algiers 16111, Algeria; [Bouatrous, Amal; Meziane, Abdelkrim] Res Ctr Sci & Tech Informat CERIST, Algiers, Algeria; [Zenati, Nadia] Ctr Dev Technol Avancees CDTA, Algiers, Algeria; [Bouatrous, Amal; Hamitouche, Chafiaa] IMT Atlantique Bretagne Pays Loire, Brest, France; [Bouatrous, Amal; Hamitouche…	University Science & Technology Houari Boumediene; Centre de Recherche sur l'Information Scientifique et Technique (CERIST); Centre for the Development of Advanced Technologies (CDTA); IMT - Institut Mines-Telecom; IMT Atlantique; Institut National de la Sante et de la Recherche Medicale (Inserm); Universite de Bretagne Occidentale	Bouatrous, A (corresponding author), Univ Sci & Technol Houari Boumediene USTHB, Comp Sci Fac, LRIA USTHB, BP 32 Alia, Algiers 16111, Algeria.;Bouatrous, A (corresponding author), Res Ctr Sci & Tech Informat CERIST, Algiers, Algeria.;Bouatrous, A (corresponding author), IMT Atlantique Bretagne Pays Loire, Brest, France.;Bouatrous, A (corresponding author), INSERM, LaTIM, UMR, F-1101 Brest, France.	amalbouatrous@gmail.com; ameziane@cerist.dz; nzenati@cdta.dz; chafiaa.hamitouche@imt-atlantique.fr	meziane, abdelkrim/AAL-9765-2020						64	6	6	5	38	SPRINGER	NEW YORK	ONE NEW YORK PLAZA, SUITE 4600, NEW YORK, NY, UNITED STATES	0942-4962	1432-1882		MULTIMEDIA SYST	Multimedia Syst.	DEC	2023	29	6
J	Boulos, MNK				Boulos, Maged N. Kamel			Xbox 360 Kinect Exergames for Health	GAMES FOR HEALTH JOURNAL			English	Review							WII FIT; COST; ENJOYMENT; BALANCE; ADULTS	This eye-opener'' review briefly surveys the current Kinect exergame titles for the Xbox 360 (Microsoft, Redmond, WA) (up to July 2012), focusing on possible uses by different age groups, from kids to older people, for improving players' physical, mental/cognitive, and psychological/emotional health and fitness. A quick survey of existing related research is also provided, and links are made to i…	[Boulos, Maged N. Kamel] Univ Plymouth, Fac Hlth, Drake Circus, Plymouth, Devon, England	University of Plymouth	Boulos, MNK (corresponding author), Univ Plymouth, Fac Hlth, Drake Circus, Plymouth, Devon, England.	mnkboulos@ieee.org	Kamel Boulos, Maged N./B-3728-2013	Kamel Boulos, Maged N./0000-0003-2400-6303					17	52	56	0	15	MARY ANN LIEBERT, INC	NEW ROCHELLE	140 HUGUENOT STREET, 3RD FL, NEW ROCHELLE, NY 10801 USA	2161-783X	2161-7856		GAMES HEALTH J	Games Health J.	OCT	2012	1	5
J	Bouri, M; Khalfallah, A; Bouhlel, MS				Bouri, Marwa; Khalfallah, Ali; Bouhlel, Med Salim			Tai Chi Care: An Exergaming Software using Microsoft Kinect V2 for Blind or Low Vision Person during Confinement	INTERNATIONAL JOURNAL OF ADVANCED COMPUTER SCIENCE AND APPLICATIONS			English	Article						Tai Chi; COVID-19; visual impaired; physical exercise; exergaming; audio feedback; Kinect; body tracking	STRENGTH	Blind or low vision people need to practice activities for their mental and physical health to minimize the risk of suffering from articulation pain but they have problems due to difficulties and inaccessibility of displacement especially during the COVID-19 pandemic where everyone in this world was asked to stay at home during confinement. To solve these problems, we have developed a software to…	[Bouri, Marwa] Natl Sch Engineers Carthage, Elect Engn, Carthage, Tunisia; [Khalfallah, Ali] Natl Sch Elect & Telecommun Sfax, Ind Comp Engn, Sfax, Tunisia; [Bouhlel, Med Salim] Higher Inst Biotechnol Sfax, Biomed Engn, Sfax, Tunisia; [Bouri, Marwa; Khalfallah, Ali; Bouhlel, Med Salim] Res Unit Sci & Technol Image & Telecommun, Sfax, Tunisia	Universite de Sfax; Universite de Sfax	Bouri, M (corresponding author), Natl Sch Engineers Carthage, Elect Engn, Carthage, Tunisia.;Bouri, M (corresponding author), Res Unit Sci & Technol Image & Telecommun, Sfax, Tunisia.		BOUHLEL, Med/B-6261-2019	BOURI, Marwa/0000-0001-8835-146X					21	0	0	0	2	SCIENCE & INFORMATION SAI ORGANIZATION LTD	WEST YORKSHIRE	19 BOLLING RD, BRADFORD, WEST YORKSHIRE, 00000, ENGLAND	2158-107X	2156-5570		INT J ADV COMPUT SC	Int. J. Adv. Comput. Sci. Appl.	JUL	2020	11	7
J	Bourke, M; Patterson, L; Di Nardo, F; Whittaker, P; Verma, A				Bourke, M.; Patterson, L.; Di Nardo, F.; Whittaker, P.; Verma, A.			Active video games and weight management in overweight children and adolescents-systematic review and meta-analysis	JOURNAL OF PUBLIC HEALTH			English	Review						children; health promotion; obesity	QUALITY-OF-LIFE; PHYSICAL-ACTIVITY; RISK-FACTORS; HEALTH; INTERVENTIONS; OBESITY; YOUTH; EXERCISE; BEHAVIOR; PROGRAM	Background The prevalence of childhood obesity has been increasing for several decades. Active video games (AVG) may be an effective intervention to help manage this rising health crisis. The aim of this review is to evaluate whether AVG are effective at reducing weight or improving body composition in overweight youths. Method Medline, Embase, SportDiscus, ASSIA, CINAHL Plus, CENTRAL, CDSR and P…	[Bourke, M.; Patterson, L.; Di Nardo, F.; Whittaker, P.; Verma, A.] Univ Manchester, Manchester Acad Hlth Sci Ctr, Inst Populat Hlth, Manchester M13 9PT, England; [Di Nardo, F.] Univ Cattolica Sacro Cuore, Inst Publ Hlth, Rome, Italy	University of Manchester; Catholic University of the Sacred Heart; IRCCS Policlinico Gemelli	Bourke, M (corresponding author), Univ Manchester, Manchester Acad Hlth Sci Ctr, Inst Populat Hlth, Manchester M13 9PT, England.	michael.bourke@doctors.org.uk; lesley.patterson@manchester.ac.uk; francesco.dinardo@manchester.ac.uk; paula.whittaker@manchester.ac.uk; Arpana.Verma@manchester.ac.uk		Whittaker, Paula/0000-0002-8443-5348; Bourke, Michael/0000-0002-6294-8732					45	4	4	8	25	OXFORD UNIV PRESS	OXFORD	GREAT CLARENDON ST, OXFORD OX2 6DP, ENGLAND	1741-3842	1741-3850		J PUBLIC HEALTH-UK	J. Public Health	NOV 29	2023	45	4
J	Bovim, LPV; Valved, L; Bleikli, B; Geitung, AB; Soleim, H; Bogen, B				Bovim, Lars Peder Vatshelle; Valved, Lauritz; Bleikli, Bendik; Geitung, Atle Birger; Soleim, Harald; Bogen, Bard			Theoretical Rationale for Design of Tasks in a Virtual Reality-Based Exergame for Rehabilitation Purposes	FRONTIERS IN AGING NEUROSCIENCE			English	Article						exergaming; theoretical rationale; gait rehabilitation; motor; cognitive; virtual reality	ACTIVE VIDEO GAMES; REDUCE FALL RISK; OLDER-ADULTS; BALANCE; GAIT; WALKING; INTERVENTIONS; METAANALYSIS; INDIVIDUALS; USABILITY	Virtual reality games are playing a greater role in rehabilitation settings. Previously, commercial games have dominated, but increasingly, bespoke games for specific rehabilitation contexts are emerging. Choice and design of tasks for VR-games are still not always clear, however; some games are designed to motivate and engage players, not necessarily with the facilitation of specific movements a…	[Bovim, Lars Peder Vatshelle; Bogen, Bard] Western Norway Univ Appl Sci, Dept Hlth & Functioning, SimArena Rehabil Lab, Bergen, Norway; [Bovim, Lars Peder Vatshelle] Haukeland Hosp, Vital Ctr Children & Youth, Bergen, Norway; [Valved, Lauritz; Bleikli, Bendik; Geitung, Atle Birger; Soleim, Harald] Western Norway Univ Appl Sci, Dept Comp Sci Elect Engn & Math Sci, Bergen, Norway	Western Norway University of Applied Sciences; University of Bergen; Haukeland University Hospital; Western Norway University of Applied Sciences	Bovim, LPV (corresponding author), Western Norway Univ Appl Sci, Dept Hlth & Functioning, SimArena Rehabil Lab, Bergen, Norway.;Bovim, LPV (corresponding author), Haukeland Hosp, Vital Ctr Children & Youth, Bergen, Norway.	lars.peder.vatshelle.bovim@hvl.no		Bogen, Bard/0000-0002-8296-7391					56	2	2	3	21	FRONTIERS MEDIA SA	LAUSANNE	AVENUE DU TRIBUNAL FEDERAL 34, LAUSANNE, CH-1015, SWITZERLAND	1663-4365			FRONT AGING NEUROSCI	Front. Aging Neurosci.	NOV 2	2021	13
J	Bowling, AB; Staiano, AE; Hatfield, DP; Daly, T; Sabelli, R; Slavet, J; Bandini, LG; Curtin, C; Nauta, P; Kennedy, W; Stuetzle, C; Must, A				Bowling, April B.; Staiano, Amanda E.; Hatfield, Daniel P.; Daly, Tara; Sabelli, Rachael; Slavet, James; Bandini, Linda G.; Curtin, Carol; Nauta, Phillip; Kennedy, Winston; Stuetzle, Christopher; Must, Aviva			GamerFit-ASD demonstration pilot: evaluation of the feasibility and preliminary efficacy of an evidence-based exergaming and telehealth coaching intervention for autistic youth	INTERNATIONAL JOURNAL OF DEVELOPMENTAL DISABILITIES			English	Article; Early Access						Physical activity; autism spectrum disorder; children; active video games; health coaching; telehealth; chronic disease prevention	PHYSICAL-ACTIVITY; CHILDREN; ADOLESCENTS; DISORDERS; MORTALITY; PROGRAM	ObjectivesWe piloted GamerFit-ASD, a theory- and evidence-based exergaming and telehealth coaching intervention, specifically adapted for autistic youth, for feasibility, acceptability, accessibility, and preliminary efficacy.MethodsThis 12-week single-arm demonstration pilot recruited youth ages 10-15 years; the intervention included wearing a Fitbit, following a 3-times/week exergaming program,…	[Bowling, April B.; Daly, Tara; Kennedy, Winston] Merrimack Coll, Sch Nursing & Hlth Sci, 315 Turnpike St, N Andover, MA 01845 USA; [Bowling, April B.; Bandini, Linda G.; Curtin, Carol; Kennedy, Winston; Must, Aviva] UMass Chan Med Sch, EK Shriver Ctr, Boston, MA USA; [Staiano, Amanda E.; Nauta, Phillip] Pennington Biomed Res Ctr, Baton Rouge, LA USA; [Hatfield, Daniel P.; Must, Aviva] Tufts Univ…	Merrimack College; University of Massachusetts System; UMass Chan Medical School; Louisiana State University System; Louisiana State University; Pennington Biomedical Research Center; Tufts University; FHI 360; Tufts University; Merrimack College; Northeastern University	Bowling, AB (corresponding author), Merrimack Coll, Sch Nursing & Hlth Sci, 315 Turnpike St, N Andover, MA 01845 USA.	bowlinga@merrimack.edu	Curtin, Carol/AAG-3294-2019		Deborah Munroe Noonan Foundation and Health Resources and Services Administration (HRSA)	Deborah Munroe Noonan Foundation and Health Resources and Services Administration (HRSA)	The study would not have been possible without the assistance of Kate Ryan, who co-created coach training materials related to working with autistic individuals, as well as the input and assistance of our beta testers and their families, and our student and professional coaches.		33	0	0	3	3	TAYLOR & FRANCIS LTD	ABINGDON	2-4 PARK SQUARE, MILTON PARK, ABINGDON OR14 4RN, OXON, ENGLAND	2047-3869	2047-3877		INT J DEV DISABIL	Int. J. Dev. Disabil.	2024 NOV 18	2024
J	Brachman, A; Marszalek, W; Kamieniarz, A; Michalska, J; Pawlowski, M; Akbas, A; Juras, G				Brachman, Anna; Marszalek, Wojciech; Kamieniarz, Anna; Michalska, Justyna; Pawlowski, Michal; Akbas, Anna; Juras, Grzegorz			The Effects of Exergaming Training on Balance in Healthy Elderly Women-A Pilot Study	INTERNATIONAL JOURNAL OF ENVIRONMENTAL RESEARCH AND PUBLIC HEALTH			English	Article						virtual reality; elderly; balance; exergaming; exercise training	VIRTUAL-REALITY; OLDER-ADULTS; PARKINSONS-DISEASE; POSTURAL STABILITY; RISK-FACTORS; PROGRAM; LIMITS; GAIT; POSTUROGRAPHY; EXERCISE	Our aim was to observe, through objective testing using an assessment module incorporated in a new exergaming system, whether elderly people's static and functional balance is improved by a balance exergaming training program based on movements performed in everyday life. Thirteen healthy elderly women participated in 12 sessions of balance-based exergaming training (three times a week, 30 min pe…	[Brachman, Anna; Marszalek, Wojciech; Kamieniarz, Anna; Michalska, Justyna; Pawlowski, Michal; Akbas, Anna; Juras, Grzegorz] Jerzy Kukuczka Acad Phys Educ Katowice, Inst Sport Sci, PL-40065 Katowice, Poland	Akademia Wychowania Fizycznego im. Jerzego Kukuczki w Katowicach	Brachman, A (corresponding author), Jerzy Kukuczka Acad Phys Educ Katowice, Inst Sport Sci, PL-40065 Katowice, Poland.	a.brachman@awf.katowice.pl; w.marszalek@awf.katowice.pl; a.kamieniarz@awf.katowice.pl; j.michalska@awf.katowice.pl; m.pawlowski@awf.katowice.pl; a.akbas@awf.katowice.pl; g.juras@awf.katowice.pl	Marszałek, Wojciech/AAG-1237-2019; Pawlowski, Michal/W-5477-2018	Michalska, Justyna/0000-0001-8650-0484; Marszalek, Wojciech/0000-0003-3780-1090; Akbas, Anna/0000-0002-1244-1853; Pawlowski, Michal/0000-0002-1129-8741; Kamieniarz-Olczak, Anna/0000-0002-2678-8436; Brachman, Anna/0000-0002-3562-3131; Juras, Grzegorz/0000-0001-8081-8854	National Center for Research and Development Grant under the program STRATEGMED III within VB-Clinic project [STRATEGMED3/306011/1/NCBR/2017]	National Center for Research and Development Grant under the program STRATEGMED III within VB-Clinic project	The study was supported by the National Center for Research and Development Grant under the program STRATEGMED III within VB-Clinic project no. STRATEGMED3/306011/1/NCBR/2017.		46	12	12	3	14	MDPI	BASEL	ST ALBAN-ANLAGE 66, CH-4052 BASEL, SWITZERLAND		1660-4601		INT J ENV RES PUB HE	Int. J. Environ. Res. Public Health	FEB	2021	18	4
J	Brachman, A; Marszalek, W; Kamieniarz, A; Michalska, J; Pawlowski, M; Juras, G				Brachman, Anna; Marszalek, Wojciech; Kamieniarz, Anna; Michalska, Justyna; Pawlowski, Michal; Juras, Grzegorz			Biomechanical measures of balance after balance-based exergaming training dedicated for patients with Parkinson's disease	GAIT & POSTURE			English	Article						Posturagraphy; Rehabilitation; Virtual reality; Balance; Parkinson's disease	VIRTUAL-REALITY; REHABILITATION; INDIVIDUALS; STABILITY; PROGRAM; LIMITS; MOTOR	Introduction: Although previous studies have contributed to our understanding of the effects of implementing the virtual reality as a rehabilitation tool in patients with Parkinson's disease (PD), additional research is needed to examine the effects of applying balance-based exergaming training on quantitative biomechanical measures of balance. Research question: To investigate the effects of bal…	[Brachman, Anna] Jerzy Kukuczka Acad Phys Educ, Inst Sport Sci, Dept Biomech, 72a Mikolowska, PL-40065 Katowice, Poland; [Marszalek, Wojciech; Kamieniarz, Anna; Michalska, Justyna; Pawlowski, Michal; Juras, Grzegorz] Jerzy Kukuczka Acad Phys Educ, Inst Sport Sci, Dept Human Motor Behav, 72a Mikolowska, PL-40065 Katowice, Poland	Akademia Wychowania Fizycznego im. Jerzego Kukuczki w Katowicach; Akademia Wychowania Fizycznego im. Jerzego Kukuczki w Katowicach	Brachman, A (corresponding author), Jerzy Kukuczka Acad Phys Educ, Inst Sport Sci, Dept Biomech, 72a Mikolowska, PL-40065 Katowice, Poland.	a.brachman@awf.katowice.pl; w.marszalek@awf.katowice.pl; a.kamieniarz@awf.katowice.pl; michalska@awf.katowice.pl; m.pawlowski@awf.katowice.pl; a.juras@awf.katowice.pl	Marszałek, Wojciech/AAG-1237-2019; Pawlowski, Michal/W-5477-2018	Brachman, Anna/0000-0002-3562-3131; Kamieniarz-Olczak, Anna/0000-0002-2678-8436; Pawlowski, Michal/0000-0002-1129-8741; Juras, Grzegorz/0000-0001-8081-8854; Marszalek, Wojciech/0000-0003-3780-1090; Michalska, Justyna/0000-0001-8650-0484	National Center for Research and Development Grant in Poland [STRATEGMED3/306011/1/NCBR/2017]	National Center for Research and Development Grant in Poland	The study was supported by the National Center for Research and Development Grant in Poland (project no. STRATEGMED3/306011/1/NCBR/2017).		29	8	8	2	24	ELSEVIER IRELAND LTD	CLARE	ELSEVIER HOUSE, BROOKVALE PLAZA, EAST PARK SHANNON, CO, CLARE, 00000, IRELAND	0966-6362	1879-2219		GAIT POSTURE	Gait Posture	JUN	2021	87
J	Bradwell, HL; Cooper, L; Edwards, KJ; Baxter, R; Tomaz, SA; Ritchie, J; Gaudl, S; Veliz-Reyes, A; Ryde, GC; Krizaj, T; Warren, A; Chatterjee, A; Willis, K; Haynes, R; Hennessy, CH; Whittaker, AC; Asthana, S; Jones, RB				Bradwell, Hannah Louise; Cooper, Leonie; Edwards, Katie Jane; Baxter, Rory; Tomaz, Simone A.; Ritchie, John; Gaudl, Swen; Veliz-Reyes, Alejandro; Ryde, Gemma C.; Krizaj, Tanja; Warren, Alison; Chatterjee, Arunangsu; Willis, Katharine; Haynes, Richard; Hennessy, Catherine H.; Whittaker, Anna C.; Asthana, Sheena; Jones, Ray B.		GOALD Project	Staff perceptions towards virtual reality-motivated treadmill exercise for care home residents: a qualitative feedback study with key stakeholders and follow-up interview with technology developer	BMJ OPEN			English	Article						virtual reality; physical therapy modalities; information technology		Objectives Health and care resources are under increasing pressure, partly due to the ageing population. Physical activity supports healthy ageing, but motivating exercise is challenging. We aimed to explore staff perceptions towards a virtual reality (VR) omnidirectional treadmill (MOTUS), aimed at increasing physical activity for older adult care home residents. Design Interactive workshops and…	[Bradwell, Hannah Louise; Cooper, Leonie; Edwards, Katie Jane; Baxter, Rory; Krizaj, Tanja; Warren, Alison; Asthana, Sheena; Jones, Ray B.] Univ Plymouth, Ctr Hlth Technol, Plymouth, England; [Tomaz, Simone A.; Whittaker, Anna C.] Univ Stirling, Fac Hlth Sci & Sport, Stirling, Scotland; [Ritchie, John; Haynes, Richard] Univ Stirling, Fac Arts & Humanities, Stirling, Scotland; [Gaudl, Swen] Univ G…	University of Plymouth; University of Stirling; University of Stirling; University of Gothenburg; Royal Institute of Technology; University of Plymouth; University of Stirling; University of Leeds; University of Stirling	Bradwell, HL (corresponding author), Univ Plymouth, Ctr Hlth Technol, Plymouth, England.	hannah.bradwell@plymouth.ac.uk	Bradwell, Hannah/ABD-5471-2020; Gaudl, Swen/AAK-8491-2020; Willis, Katharine/AAA-3026-2022; Haynes, Richard/AAH-6018-2021; Tomaz, Simone/AFM-9462-2022; Jones, Roger/C-7703-2011; Asthana, Sheena/F-3083-2017; Krizaj, Dr Tanja/ISV-2268-2023	Jones, Ray/0000-0002-2963-3421; Warren, Alison/0000-0002-1529-7586; Gaudl, Swen/0000-0003-3116-3761; Willis, Katharine S./0000-0001-9988-1933; Bradwell, Hannah/0000-0002-9103-1069; Veliz Reyes, Alejandro/0000-0002-5044-1782; Edwards, Katherine/0000-0001-6212-6010; Cooper, Leonie/0000-0002-6382-5224; Baxter, Rory/0000-0001-6057-6595; Asthana, Sheena/0000-0002-1483-2719; Tomaz, Simone/0000-0002-753…	UKRI Healthy Ageing Social, Behavioural and Design Research Programme [ES/V016113/1]; EPIC (eHealth Productivity and Innovation in Cornwall and the Isle of Scilly) project - European Regional Development Fund; University of Plymouth; ERDF [05R18P02814]; MOTUS Systems Ltd. [10004423]	UKRI Healthy Ageing Social, Behavioural and Design Research Programme; EPIC (eHealth Productivity and Innovation in Cornwall and the Isle of Scilly) project - European Regional Development Fund; University of Plymouth; ERDF(European Union (EU)); MOTUS Systems Ltd.	This work was supported by UKRI Healthy Ageing Social, Behavioural and Design Research Programme grant number ES/V016113/1 as the project was completed by researchers on the GOALD project and the project also purchased MOTUS equipment for the study, with further support from the EPIC (eHealth Productivity and Innovation in Cornwall and the Isle of Scilly) project which was part funded by the Euro…		25	4	4	0	1	BMJ PUBLISHING GROUP	LONDON	BRITISH MED ASSOC HOUSE, TAVISTOCK SQUARE, LONDON WC1H 9JR, ENGLAND	2044-6055			BMJ OPEN	BMJ Open	NOV	2023	13	11
J	Brauner, P; Ziefle, M				Brauner, Philipp; Ziefle, Martina			Serious Motion-Based Exercise Games for Older Adults: Evaluation of Usability, Performance, and Pain Mitigation	JMIR SERIOUS GAMES			English	Article						serious games; exercise game; health care; pain; ambient assisted living; technology acceptance	PHYSICAL-ACTIVITY; PUBLIC-HEALTH; VIDEO GAME; TECHNOLOGY; LIFE; AGE; ACCEPTANCE; MOTIVATION; DEMENTIA; DISEASE	Background: Many societies are facing demographic changes that challenge the viability of health and welfare systems. Serious games for health care and ambient assisted living (AAL) offer health benefits and support for older adults and may mitigate some of the negative effects of the demographic shift. Objective: This study aimed to examine the acceptance of serious games to promote physical hea…	[Brauner, Philipp; Ziefle, Martina] Rhein Westfal TH Aachen, Human Comp Interact Ctr, Campus Blvd 57, D-52074 Aachen, Germany	RWTH Aachen University	Brauner, P (corresponding author), Rhein Westfal TH Aachen, Human Comp Interact Ctr, Campus Blvd 57, D-52074 Aachen, Germany.	brauner@comm.rwth-aachen.de	Brauner, Philipp/H-5038-2017	Brauner, Philipp/0000-0003-2837-5181; Ziefle, Martina/0000-0002-6105-4729	Germany's Excellence Strategy	Germany's Excellence Strategy	The authors thank all participants for their commitment and willingness to share their thoughts and attitudes on technology-augmented habitats and serious games for health care. The authors express their gratitude to Monica Gonzalez-Marquez, Julia Offermann-van Heek, Shirley Beul-Leusmann, and the anonymous reviewers for valuable feedback on earlier iterations of this manuscript. Furthermore, the…		81	12	12	4	37	JMIR PUBLICATIONS, INC	TORONTO	130 QUEENS QUAY East, Unit 1100, TORONTO, ON M5A 0P6, CANADA	2291-9279			JMIR SERIOUS GAMES	JMIR Serious Games	APR-JUN	2020	8	2
J	Bravo-Aparicio, J; Domínguez-López, P; Díaz-González, C; Alvarez, DMC; Alvarez, DMC; Beltran-Alacreu, H				Bravo-Aparicio, Javier; Dominguez-Lopez, Patricia; Diaz-Gonzalez, Cristina; Alvarez, Diego Martin-Caro; Alvarez, David Martin-Caro; Beltran-Alacreu, Hector			Effects of Different Exercise Doses Through an Augmented Reality Exergame in Older Adults: A Pilot Randomized Controlled Trial	APPLIED SCIENCES-BASEL			English	Article						exergaming; video games; older adults; perceived exertion; heart rate; adverse effects	ACTIVITY ENJOYMENT SCALE; PHYSICAL-ACTIVITY; PERCEIVED EXERTION	(1) Background: Growth in the use of video games has spurred innovations in the health sector, especially through exergames, which promote physical activity using interactive technologies like augmented reality. Exergames are shown to enhance exercise motivation and engagement, yet enjoyment remains inconsistent across studies. This pilot study aims to provide evidence on how different exergaming…	[Bravo-Aparicio, Javier; Alvarez, David Martin-Caro; Beltran-Alacreu, Hector] Univ Castilla La Mancha, Fac Phys Therapy & Nursing, Toledo Physiotherapy Res Grp GIFTO, Toledo 45071, Spain; [Bravo-Aparicio, Javier; Alvarez, David Martin-Caro; Beltran-Alacreu, Hector] Inst Invest Sanitaria Castilla La Mancha IDISCAM, Toledo Physiotherapy Res Grp GIFTO, Castilla La Mancha 45071, Spain; [Dominguez-Lop…	Universidad de Castilla-La Mancha	Beltran-Alacreu, H (corresponding author), Univ Castilla La Mancha, Fac Phys Therapy & Nursing, Toledo Physiotherapy Res Grp GIFTO, Toledo 45071, Spain.;Beltran-Alacreu, H (corresponding author), Inst Invest Sanitaria Castilla La Mancha IDISCAM, Toledo Physiotherapy Res Grp GIFTO, Castilla La Mancha 45071, Spain.	javier.bravo@uclm.es; patricia.domlo15@gmail.com; cristina.diazgonzalez@hotmail.com; diegomca@hotmail.com; david.martincaro@uclm.es; hector.beltran@uclm.es	, Javier Bravo-Aparicio/LSJ-8067-2024	Martin-Caro Alvarez, David/0000-0002-5640-0324	European Social Fund Plus; [2024-PRED-21926]	European Social Fund Plus;	This research received no external funding. Part of J.B.-A.'s salary was financed by the European Social Fund Plus (2024-PRED-21926).		44	0	0	2	2	MDPI	BASEL	ST ALBAN-ANLAGE 66, CH-4052 BASEL, SWITZERLAND		2076-3417		APPL SCI-BASEL	Appl. Sci.-Basel	NOV	2024	14	22
J	Brinkmann, C; Schäfer, L; Masoud, M; Latsch, J; Lay, D; Bloch, W; Brixius, K				Brinkmann, Christian; Schaefer, Leonie; Masoud, Magd; Latsch, Joachim; Lay, Daniel; Bloch, Wilhelm; Brixius, Klara			Effects of Cycling and Exergaming on Neurotrophic Factors in Elderly Type 2 Diabetic Men - A Preliminary Investigation	EXPERIMENTAL AND CLINICAL ENDOCRINOLOGY & DIABETES			English	Article						exercise; T2DM; neurogenesis; brain health; neurotrophins	ADULT HIPPOCAMPAL NEUROGENESIS; GROWTH-FACTOR-I; EXERCISE; BRAIN; VEGF; RESPONSES; POPULATION; ACTIVATION; PLASTICITY; RESISTANCE	Patients with type 2 diabetes mellitus (T2DM) are at increased risk of developing neurodegenerative diseases. There is growing evidence that repeated exercise-induced transient increases in neurotrophic factors can augment neurogenesis and neuroplasticity. This pilot study compares the effects of 30-min submaximal cycling with those of exergaming (combining exercise and video gaming) at the same …	[Brinkmann, Christian; Schaefer, Leonie; Masoud, Magd; Bloch, Wilhelm; Brixius, Klara] German Sport Univ Cologne, Inst Cardiovasc Res & Sport Med, Dept Mol & Cellular Sport Med, Cologne, Germany; [Latsch, Joachim; Lay, Daniel] German Sport Univ Cologne, Inst Cardiovasc Res & Sport Med, Dept Prevent & Rehabilitat Sport Med, Cologne, Germany	German Sport University Cologne; German Sport University Cologne	Brinkmann, C (corresponding author), German Sport Univ Cologne, Dept Mol & Cellular Sport Med, Sportpark Mungersdorf 6, D-50933 Cologne, Germany.	ch.brinkmann@gmx.net		, Christian Brinkmann/0000-0001-8419-7565	German Diabetes Foundation (Deutsche Diabetes Stiftung, DDS) [366/03/15]	German Diabetes Foundation (Deutsche Diabetes Stiftung, DDS)	This study was supported by a grant from the German Diabetes Foundation (Deutsche Diabetes Stiftung, DDS Grant No. 366/03/15).		28	12	14	0	5	JOHANN AMBROSIUS BARTH VERLAG MEDIZINVERLAGE HEIDELBERG GMBH	STUTTGART	RUEDIGERSTR 14, D-70469 STUTTGART, GERMANY	0947-7349	1439-3646		EXP CLIN ENDOCR DIAB	Exp. Clin. Endocrinol. Diabet.	JUL	2017	125	7
J	Broderick, M; Almedom, L; Burdet, E; Burridge, J; Bentley, P				Broderick, Michelle; Almedom, Leeza; Burdet, Etienne; Burridge, Jane; Bentley, Paul			Self-Directed Exergaming for Stroke Upper Limb Impairment Increases Exercise Dose Compared to Standard Care	NEUROREHABILITATION AND NEURAL REPAIR			English	Article						stroke; rehabilitation; physiotherapy; upper limb; exercise gaming; rehabilitation technology	ROBOT-ASSISTED THERAPY; UPPER EXTREMITY; MIXED-METHODS; ARM FUNCTION; REHABILITATION; RECOVERY; INTERVENTIONS; ACCEPTANCE; SURVIVORS; PROGRAM	Background. One of the strongest modifiable determinants of rehabilitation outcome is exercise dose. Technologies enabling self-directed exercise offer a pragmatic means to increase dose, but the extent to which they achieve this in unselected cohorts, under real-world constraints, is poorly understood. Objective. Here we quantify the exercise dose achieved by inpatient stroke survivors using an …	[Broderick, Michelle; Almedom, Leeza; Bentley, Paul] Imperial Coll London, Dept Brain Sci, Charing Cross Hosp Campus, London W6 8RF, England; [Burdet, Etienne] Imperial Coll, Dept Bioengn, Human Robot Grp, South Kensington Campus, London, England; [Burridge, Jane] Univ Southampton, Dept Restorat Neurosci, Southampton, Hants, England	Imperial College London; Imperial College London; University of Southampton	Broderick, M (corresponding author), Imperial Coll London, Dept Brain Sci, Charing Cross Hosp Campus, London W6 8RF, England.	m.broderick19@ic.a.c.uk		Bentley, Paul/0000-0001-8036-7010; Burridge, Jane/0000-0003-3497-6725	NIHR i4i award [II-LA-1117-20 008]; Imperial College NIHR Biomedical Research Centre	NIHR i4i award; Imperial College NIHR Biomedical Research Centre	The author(s) disclosed receipt of the following financial support for the research, authorship, and/or publication of this article: The study was funded by NIHR i4i award II-LA-1117-20 008 and Imperial College NIHR Biomedical Research Centre.		61	9	10	0	9	SAGE PUBLICATIONS INC	THOUSAND OAKS	2455 TELLER RD, THOUSAND OAKS, CA 91320 USA	1545-9683	1552-6844		NEUROREHAB NEURAL RE	Neurorehabil. Neural Repair	NOV	2021	35	11
J	Broderick, M; Burridge, J; Demain, S; Johnson, L; Brereton, J; O'Shea, R; Bentley, P				Broderick, Michelle; Burridge, Jane; Demain, Sara; Johnson, Louise; Brereton, Joe; O'Shea, Robert; Bentley, Paul			Multicentre pilot randomised control trial of a self-directed exergaming intervention for poststroke upper limb rehabilitation: research protocol	BMJ OPEN			English	Article						REHABILITATION MEDICINE; Clinical Trial; Stroke	STROKE SURVIVORS; SAMPLE-SIZE; MOTOR RECOVERY; IMPLEMENTATION; THERAPY; PROGRAM; DESIGN	Introduction Technology-facilitated, self-directed upper limb (UL) rehabilitation, as an adjunct to conventional care, could enhance poststroke UL recovery compared with conventional care alone, without imposing additional resource burden. The proposed pilot randomised controlled trial (RCT) aims to assess whether stroke survivors will engage in self-directed UL training, explore factors associat…	[Broderick, Michelle; Bentley, Paul] Imperial Coll London, Brain Sci, London, England; [Burridge, Jane; Demain, Sara; Johnson, Louise] Univ Southampton, Life Sci, Southampton, England; [Johnson, Louise; Brereton, Joe] Univ Hosp Dorset NHS Fdn Trust, Poole, England; [O'Shea, Robert] Kings Coll London, Canc Imaging, London, England; [Bentley, Paul] Imperial Coll Healthcare NHS Trust, London, England	Imperial College London; University of Southampton; University of London; King's College London; Imperial College London	Broderick, M (corresponding author), Imperial Coll London, Brain Sci, London, England.	m.broderick19@ic.ac.uk	O'Shea, Robert/GLS-0471-2022	Bentley, Paul/0000-0001-8036-7010; O'Shea, Robert/0000-0003-4983-7912	National Institute for Health Research (NIHR); Innovate UK. Invent for Innovation grant [II- LA- 1117- 20008]; National Institutes of Health Research (NIHR) [II-LA-1117-20008] Funding Source: National Institutes of Health Research (NIHR)	National Institute for Health Research (NIHR)(National Institutes of Health Research (NIHR)); Innovate UK. Invent for Innovation grant; National Institutes of Health Research (NIHR)(National Institutes of Health Research (NIHR))	This work was supported by the National Institute for Health Research (NIHR) and Innovate UK. Invent for Innovation grant (reference number: II- LA- 1117- 20008).		54	0	0	1	4	BMJ PUBLISHING GROUP	LONDON	BRITISH MED ASSOC HOUSE, TAVISTOCK SQUARE, LONDON WC1H 9JR, ENGLAND	2044-6055			BMJ OPEN	BMJ Open	JAN	2024	14	1
J	Brox, E; Konstantinidis, ST; Evertsen, G				Brox, Ellen; Konstantinidis, Stathis Th; Evertsen, Gunn			User-Centered Design of Serious Games for Older Adults Following 3 Years of Experience With Exergames for Seniors: A Study Design	JMIR SERIOUS GAMES			English	Article						user studies; usability testing; gestural input; user-centred design; accessibility; consumer health; exergames; participatory design; lessons learned	PHYSICAL-ACTIVITY; VIRTUAL-REALITY; USABILITY; HEALTH	Background: Seniors need sufficient balance and strength to manage in daily life, and sufficient physical activity is required to achieve and maintain these abilities. This can be a challenge, but fun and motivational exergames can be of help. However, most commercial games are not suited for this age group for several reasons. Many usability studies and user-centered design (UCD) protocols have …	[Brox, Ellen; Konstantinidis, Stathis Th; Evertsen, Gunn] Norut Northern Res Inst, Box 6434, Tromso, Norway; [Konstantinidis, Stathis Th] Univ Nottingham, Sch Hlth Sci, Nottingham, England	University of Nottingham	Brox, E (corresponding author), Norut Northern Res Inst, Box 6434, Tromso, Norway.	ellenbrox@gmail.com		Evertsen, Gunn/0000-0003-0830-6680; Konstantinidis, Stathis/0000-0002-3680-4559	GameUp: Game-Based Mobility Training and Motivation of Senior Citizens project - Ambient Assisted Living Joint Programme [AAL-2011-4-090]	GameUp: Game-Based Mobility Training and Motivation of Senior Citizens project - Ambient Assisted Living Joint Programme	This work is supported by GameUp: Game-Based Mobility Training and Motivation of Senior Citizens (www.GameUpproject.eu), a project cofunded under the Ambient Assisted Living Joint Programme (REF. AAL-2011-4-090). All authors were key participants in the project and have participated in developing the protocol and the game and planning and performing the trials.		49	53	60	1	57	JMIR PUBLICATIONS, INC	TORONTO	59 WINNERS CIRCLE, TORONTO, ON M4L 3Y7, CANADA	2291-9279			JMIR SERIOUS GAMES	JMIR Serious Games	JAN-MAR	2017	5	1
J	Bukhari, SA; Ghous, M; Butt, P; Kiyani, SK; Tariq, A				Bukhari, Syeda Amna; Ghous, Misbah; Butt, Poshmal; Kiyani, Sania Khawar; Tariq, Aroosa			Comparison of exergaming and vestibular training on gaze stability, balance, and gait performance of older adults: A single blind randomized control trial	JOURNAL OF THE PAKISTAN MEDICAL ASSOCIATION			English	Article						Exergaming; Vestibular training; Gaze stability; Older adults	EXERCISES	Objective: To compare the effects of exergaming and vestibular training on gaze stability, balance and gait performance of older adults.Method: The single-blind randomised controlled trial was conducted from August to October 2020 at the Doctor Raza Clinic, Swabi, Pakistan, and comprised individuals of both genders aged 60-75 years. The subjects were randomised into two groups using the sealed en…	[Bukhari, Syeda Amna; Butt, Poshmal] Pakistan Railway Gen Hosp, Dept Physiotherapy, Rawalpindi, Pakistan; [Ghous, Misbah; Kiyani, Sania Khawar; Tariq, Aroosa] Riphah Coll Rehabil & Allied Hlth Sci, Islamabad, Pakistan		Ghous, M (corresponding author), Riphah Coll Rehabil & Allied Hlth Sci, Islamabad, Pakistan.	drmisbahghous@gmail.com							25	2	2	0	4	PAKISTAN MEDICAL ASSOC	KARACHI	PMA HOUSE, AGA KHAN III RD, KARACHI, 00000, PAKISTAN	0030-9982			J PAK MED ASSOC	J. Pak. Med. Assoc.	OCT	2022	72	10
J	Burgos, PI; Lara, O; Lavado, A; Rojas-Sepúlveda, I; Delgado, C; Bravo, E; Kamisato, C; Torres, J; Castañeda, V; Cerda, M				Burgos, Pablo, I; Lara, Oriana; Lavado, Alejandro; Rojas-Sepulveda, Ignacia; Delgado, Carolina; Bravo, Eusebio; Kamisato, Cristian; Torres, Julio; Castaneda, Victor; Cerda, Mauricio			Exergames and Telerehabilitation on Smartphones to Improve Balance in Stroke Patients	BRAIN SCIENCES			English	Article						stroke; telemedicine; neurological rehabilitation; postural balance	REHABILITATION; PROGRAM; USABILITY; RECOVERY; SCALE; HOME	Stroke is currently the world's second cause of disability. It can cause deficits such as postural control, and telerehabilitation could improve the therapeutic dose as well as functional results. The aim of this work is to determine the effectiveness and usability of a low-cost telerehabilitation system in patients with stroke. We developed a telerehabilitation system based on exergames on smart…	[Burgos, Pablo, I; Lara, Oriana; Rojas-Sepulveda, Ignacia; Torres, Julio] Univ Chile, Fac Med, Dept Phys Therapy, Santiago 8380453, Chile; [Burgos, Pablo, I; Delgado, Carolina; Torres, Julio] Univ Chile, Fac Med, Dept Neurosci, Santiago 8380453, Chile; [Lavado, Alejandro; Cerda, Mauricio] Biomed Neurosci Inst, Independencia 1027, Santiago 8380453, Chile; [Lavado, Alejandro; Cerda, Mauricio] Univ …	Universidad de Chile; Universidad de Chile; Universidad de Chile; Universidad de Chile; Universidad de Chile; Clinica Davila; Universidad de Chile; Universidad de Chile	Cerda, M (corresponding author), Biomed Neurosci Inst, Independencia 1027, Santiago 8380453, Chile.;Cerda, M (corresponding author), Univ Chile, Fac Med, Inst Biomed Sci, Integrat Biol Program, Santiago POB 70031, Santiago, Chile.;Cerda, M (corresponding author), Univ Chile, Fac Med, Ctr Med Informat & Telemed, Santiago 8380453, Chile.	pburgos@uchile.cl; oriana.lara@ug.uchile.cl; alejandro.lvd@gmail.com; ignaciarojas@uchile.cl; cdelgado@uchile.cl; ebravo@hcuch.cl; ckamisato@gmail.com; jrtorres@uchile.cl; vcastane@uchile.cl; mauricio.cerda@uchile.cl	delgado, carolina/AAS-2383-2021; Cerda, Mauricio/F-7710-2015	Cerda, Mauricio/0000-0003-3447-1815; Burgos, Pablo/0000-0001-5117-4770; Castaneda, Victor/0000-0003-0554-0324; DELGADO, CAROLINA/0000-0001-5551-0065	CIMT/HCUCH-Telemedicine Project of Universidad de Chile; National Agency for Research and Development (ANID) [ICN09_015, PIA ACT192015]; CORFO [16CTTS-66390, 17CONTEC-78959]; DAAD [57220037, 57168868]; FONDECYT [11181337, 11170475]	CIMT/HCUCH-Telemedicine Project of Universidad de Chile; National Agency for Research and Development (ANID); CORFO; DAAD(Deutscher Akademischer Austausch Dienst (DAAD)); FONDECYT(Comision Nacional de Investigacion Cientifica y Tecnologica (CONICYT)CONICYT FONDECYT)	This research was partially funded by CIMT/HCUCH-Telemedicine Project of Universidad de Chile. The authors acknowledge partial financial support from the National Agency for Research and Development (ANID) projects ICN09_015, PIA ACT192015, and FONDECYT 11181337, 11170475; CORFO (16CTTS-66390, 17CONTEC-78959) and DAAD (57220037, 57168868).		21	22	24	3	14	MDPI	BASEL	ST ALBAN-ANLAGE 66, CH-4052 BASEL, SWITZERLAND		2076-3425		BRAIN SCI	Brain Sci.	NOV	2020	10	11
J	Burrows, BT; Morgan, AM; King, AC; Hernandez, R; Wilund, KR				Burrows, Brett T.; Morgan, Ashley M.; King, Alexis C.; Hernandez, Rosalba; Wilund, Kenneth R.			Virtual Reality Mindfulness and Personalized Exercise for Patients on Hemodialysis with Depressive Symptoms: A Feasibility Study	KIDNEY AND DIALYSIS			English	Article						hemodialysis; mindfulness; virtual reality; physical activity; exercise; adherence; depression; patient-reported outcomes	QUALITY-OF-LIFE; MEDITATION; DIALYSIS; FATIGUE; INTERVENTION; THERAPY; ANXIETY; STATES	Nonadherence to exercise-related trials in hemodialysis (HD) patients is a significant burden worldwide. To address this issue, we assessed the feasibility and preliminary efficacy of a combined pre-habilitative virtual-reality-based mindfulness (VRM) program and a personalized activity prescription (PARx) in HD patients with elevated depressive symptoms. Ten HD patients (age = 59.60 +/- 13.66) w…	[Burrows, Brett T.] Duke Univ, Sch Med, Ctr Study Aging & Human Dev, Durham, NC 27710 USA; [Morgan, Ashley M.; King, Alexis C.; Wilund, Kenneth R.] Univ Illinois Champaign Urbana, Dept Kinesiol & Community Hlth, Champaign, IL 61801 USA; [Hernandez, Rosalba] Univ Illinois, Coll Nursing, Chicago, IL 60612 USA	Duke University; University of Illinois System; University of Illinois Urbana-Champaign; University of Illinois System; University of Illinois Chicago; University of Illinois Chicago Hospital	Burrows, BT (corresponding author), Duke Univ, Sch Med, Ctr Study Aging & Human Dev, Durham, NC 27710 USA.	brett.burrows@duke.edu		Burrows, Brett/0000-0002-8756-0101	National Kidney Foundation of Illinois [NIA T32 AG000029]; Duke Aging Center Postdoctoral Research Training Grant	National Kidney Foundation of Illinois; Duke Aging Center Postdoctoral Research Training Grant	B.T.B. is supported by the Duke Aging Center Postdoctoral Research Training Grant (NIA T32 AG000029).		42	2	2	2	2	MDPI	BASEL	ST ALBAN-ANLAGE 66, CH-4052 BASEL, SWITZERLAND		2673-8236		KIDNEY DIAL-BASEL	Kidney Dial.	SEP	2023	3	3
J	Butler, SJ; Lee, AL; Goldstein, RS; Brooks, D				Butler, Stacey J.; Lee, Annemarie L.; Goldstein, Roger S.; Brooks, Dina			Active Video Games as a Training Tool for Individuals With Chronic Respiratory Diseases A SYSTEMATIC REVIEW	JOURNAL OF CARDIOPULMONARY REHABILITATION AND PREVENTION			English	Review						active video games; exercise training; exergames; respiratory disease	PULMONARY REHABILITATION; CYSTIC-FIBROSIS; EXERCISE INTERVENTION; ADULTS; MANAGEMENT; CHILDREN; PROGRAMS; FATIGUE	Purpose: Exercise is an effective treatment for reducing symptom severity and improving quality of life for patients with chronic respiratory diseases. Active video games offer a new and enjoyable way to exercise and have gained popularity in a rehabilitation setting. However, it is unclear whether they achieve comparable physiological and clinical effects as traditional exercise training. Method…	[Butler, Stacey J.; Lee, Annemarie L.; Goldstein, Roger S.; Brooks, Dina] West Pk Healthcare Ctr, Dept Resp Med, 82 Buttonwood Ave, Toronto, ON M6M 2J5, Canada; [Butler, Stacey J.; Lee, Annemarie L.; Goldstein, Roger S.; Brooks, Dina] Univ Toronto, Dept Phys Therapy, Toronto, ON, Canada; [Goldstein, Roger S.] Univ Toronto, Dept Med, Toronto, ON, Canada; [Lee, Annemarie L.] Monash Univ, Dept Physi…	University of Toronto; University of Toronto; Monash University	Butler, SJ (corresponding author), West Pk Healthcare Ctr, Dept Resp Med, 82 Buttonwood Ave, Toronto, ON M6M 2J5, Canada.	stacey.butler@westpark.org	Lee, Annemarie/AFW-0731-2022; Brooks, Dina/ABB-3281-2021; Butler, Stacey J/AAJ-8485-2020	Brooks, Dina/0000-0001-6080-5052; Lee, Annemarie/0000-0002-8631-0135; Goldstein, Roger/0000-0002-4236-043X					35	10	12	0	21	LIPPINCOTT WILLIAMS & WILKINS	PHILADELPHIA	TWO COMMERCE SQ, 2001 MARKET ST, PHILADELPHIA, PA 19103 USA	1932-7501	1932-751X		J CARDIOPULM REHABIL	J. Cardiopulm. Rehabil. Prev.	MAR	2019	39	2
J	Büttiker, J; Marks, D; Hanke, M; Ludyga, S; Marsico, P; Eggimann, B; Giannouli, E				Buttiker, Joel; Marks, Detlef; Hanke, Manuel; Ludyga, Sebastian; Marsico, Petra; Eggimann, Benjamin; Giannouli, Eleftheria			Cognitive-motor exergame training on a labile surface in stroke inpatients: study protocol for a randomized controlled trial	FRONTIERS IN NEUROLOGY			English	Article						rehabilitation; neurologic patients; cognition; proprioception; balance; gait; technology-based training; active video games	REHABILITATION; SETTINGS; PROGRAM; SCALE; TRAIL; AGE	Background: Cognitive-motor training in form of exergames has been found to be feasible and effective for the improvement of motor and cognitive functioning in older adults and several patient populations. Exergame training under unstable conditions might increase the proprioceptive resources needed and thus might be a superior training approach compared to exergame training on stable ground for …	[Buttiker, Joel; Giannouli, Eleftheria] Swiss Fed Inst Technol, Dept Hlth Sci & Technol, Zurich, Switzerland; [Marks, Detlef] Rehaklin Zihlschlacht, Ctr Neurol Rehabil, Zihlschlacht, Switzerland; [Hanke, Manuel; Ludyga, Sebastian] Univ Basel, Dept Sport Exercise & Hlth, Basel, Switzerland; [Marsico, Petra] Univ Childrens Hosp Zurich, Res Dept, Swiss Childrens Rehab, Zurich, Switzerland; [Eggimann…	Swiss Federal Institutes of Technology Domain; ETH Zurich; University of Basel; University Children's Hospital Zurich	Giannouli, E (corresponding author), Swiss Fed Inst Technol, Dept Hlth Sci & Technol, Zurich, Switzerland.	eleftheria.giannouli@hest.ethz.ch	Marsico, Petra/H-6784-2019; Hanke, Manuel/AFZ-0876-2022; Giannouli, Eleftheria/H-8308-2019; Ludyga, Sebastian/H-9316-2019	Giannouli, Eleftheria/0000-0001-7762-1348; Ludyga, Sebastian/0000-0002-3905-7894	Innosuisse-the Swiss Innovation Agency; ETH Zurich; [100.839 IP-LS]	Innosuisse-the Swiss Innovation Agency; ETH Zurich(ETH Zurich);	The author(s) declare financial support was received for the research, authorship, and/or publication of this article. This study is funded by Innosuisse-the Swiss Innovation Agency. The project number is 100.839 IP-LS. Open access funding by ETH Zurich.		57	0	0	3	3	FRONTIERS MEDIA SA	LAUSANNE	AVENUE DU TRIBUNAL FEDERAL 34, LAUSANNE, CH-1015, SWITZERLAND	1664-2295			FRONT NEUROL	Front. Neurol.	JUN 19	2024	15
J	Buttussi, F; Chittaro, L				Buttussi, Fabio; Chittaro, Luca			Smarter Phones for Healthier Lifestyles: An Adaptive Fitness Game	IEEE PERVASIVE COMPUTING			English	Article									[Buttussi, Fabio; Chittaro, Luca] Univ Udine, Human Comp Interact HCI Lab, Dept Math & Comp Sci, I-33100 Udine, Italy	University of Udine	Buttussi, F (corresponding author), Univ Udine, Human Comp Interact HCI Lab, Dept Math & Comp Sci, I-33100 Udine, Italy.	fabio.buttussi@uniud.it; luca.chittaro@uniud.it	; Buttussi, Fabio/AAD-9210-2020	CHITTARO, Luca/0000-0001-5975-4294; Buttussi, Fabio/0000-0003-0868-3638					10	38	42	0	15	IEEE COMPUTER SOC	LOS ALAMITOS	10662 LOS VAQUEROS CIRCLE, PO BOX 3014, LOS ALAMITOS, CA 90720-1314 USA	1536-1268	1558-2590		IEEE PERVAS COMPUT	IEEE Pervasive Comput.	OCT-DEC	2010	9	4
J	Butz, B; Jussen, A; Rafi, A; Lux, G; Gerken, J				Butz, Benjamin; Jussen, Alexander; Rafi, Asma; Lux, Gregor; Gerken, Jens			A Taxonomy for Augmented and Mixed Reality Applications to Support Physical Exercises in Medical Rehabilitation-A Literature Review	HEALTHCARE			English	Review						mixed reality; augmented reality; extended reality; virtual reality; visualization; visual cues; medical; rehabilitation; therapy; exercise	SYSTEM; STROKE; THERAPY; FEEDBACK; VISUALIZATION; STIMULATION; INTEGRATION	In the past 20 years, a vast amount of research has shown that Augmented and Mixed Reality applications can support physical exercises in medical rehabilitation. In this paper, we contribute a taxonomy, providing an overview of the current state of research in this area. It is based on a comprehensive literature review conducted on the five databases Web of Science, ScienceDirect, PubMed, IEEE Xp…	[Butz, Benjamin] Westphalian Univ Appl Sci, Inst Innovat Res & Management, D-44801 Bochum, Germany; [Jussen, Alexander; Gerken, Jens] Westphalian Univ Appl Sci, Human Comp Interact Grp, D-45897 Gelsenkirchen, Germany; [Rafi, Asma; Lux, Gregor] Westphalian Univ Appl Sci, Comp Graph Grp, D-45897 Gelsenkirchen, Germany		Butz, B (corresponding author), Westphalian Univ Appl Sci, Inst Innovat Res & Management, D-44801 Bochum, Germany.	benjamin.butz@w-hs.de; alexander.jussen@w-hs.de; asma.rafi@w-hs.de; gregor.lux@w-hs.de; jens.gerken@w-hs.de	Butz, Benjamin/JDW-0485-2023	Jussen, Alexander/0000-0003-1122-7350; Rafi, Asma/0000-0001-6496-478X; Gerken, Jens/0000-0002-0634-3931; Butz, Benjamin/0000-0002-8706-2356	Ministerium furWirtschaft, Innovation, Digitalisierung und Energie des Landes Nordrhein-Westfalen; Westfalische Hochschule, University of Applied Science	Ministerium furWirtschaft, Innovation, Digitalisierung und Energie des Landes Nordrhein-Westfalen; Westfalische Hochschule, University of Applied Science	This research was funded by the Ministerium furWirtschaft, Innovation, Digitalisierung und Energie des Landes Nordrhein-Westfalen. We acknowledge support by the Open Access Publication Fund of the Westfalische Hochschule, University of Applied Science.		106	7	7	7	32	MDPI	BASEL	ST ALBAN-ANLAGE 66, CH-4052 BASEL, SWITZERLAND		2227-9032		HEALTHCARE-BASEL	Healthcare	APR	2022	10	4
J	Buyle, M; Jung, YJ; Pavlou, M; Gonzalez, SC; Bamiou, DE				Buyle, Margot; Jung, Yujin; Pavlou, Marousa; Gonzalez, Sergi Costafreda; Bamiou, Doris-Eva			The role of motivation factors in exergame interventions for fall prevention in older adults: A systematic review and meta-analysis	FRONTIERS IN NEUROLOGY			English	Review						falls; exergames; motivation; cognition; elderly; meta-analysis	CLINICALLY IMPORTANT DIFFERENCE; MONTREAL COGNITIVE ASSESSMENT; RANDOMIZED CONTROLLED-TRIAL; VIRTUAL-REALITY TECHNOLOGY; EXECUTIVE FUNCTION; MUSCLE STRENGTH; FUNCTIONAL MOBILITY; DETECTABLE CHANGE; EXERCISE PROGRAM; STAND TEST	Balance disorders and falls are common in the elderly population. Regular balance exercises are an evidence-based physical intervention to prevent falls in older adults, while patient motivation and adherence are important factors for intervention outcome. Exergames are a relatively new, alternative intervention for physical rehabilitation as they improve balance and strength in older adults. The…	[Buyle, Margot] Catholic Univ Louvain, Psychol Sci Res Inst, Louvain la Neuve, Belgium; [Buyle, Margot] Catholic Univ Louvain, Inst Neurosci, Louvain la Neuve, Belgium; [Bamiou, Doris-Eva] Natl Inst Hlth Res, Biomed Res Ctr, London, England; [Jung, Yujin] Guys & St ThomasNat Hlth Serv Fdn Trust, Audiol Dept, London, England; [Pavlou, Marousa] Kings Coll London, Fac Life Sci & Med, Ctr Human & App…	Universite Catholique Louvain; Universite Catholique Louvain; University of London; King's College London; University of London; University College London; University of London; University College London	Buyle, M (corresponding author), Catholic Univ Louvain, Psychol Sci Res Inst, Louvain la Neuve, Belgium.;Buyle, M (corresponding author), Catholic Univ Louvain, Inst Neurosci, Louvain la Neuve, Belgium.	margot.buyle@gmail.com	Buyle, Margot/AAO-5510-2021; Bamiou, Doris-Eva/M-4082-2017	Bamiou, Doris-Eva/0000-0001-7486-4264; Buyle, Margot/0000-0003-4474-4565	European Commission [769574]	European Commission(European Union (EU)European Commission Joint Research Centre)	This work was supported by the European Commission Horizon 2020 grant to D-EB, MP, and SG (grant number 769574).		103	12	12	4	41	FRONTIERS MEDIA SA	LAUSANNE	AVENUE DU TRIBUNAL FEDERAL 34, LAUSANNE, CH-1015, SWITZERLAND	1664-2295			FRONT NEUROL	Front. Neurol.	AUG 5	2022	13
J	Byrne, AM; Kim, M				Byrne, Andrew M.; Kim, Min			The Exergame as a Tool for Mental Health Treatment	JOURNAL OF CREATIVITY IN MENTAL HEALTH			English	Article						Exergame; active video game; disability; mental health; creativity in counseling	WII FIT; PARKINSONS-DISEASE; MULTIPLE-SCLEROSIS; PHYSICAL-EDUCATION; ENERGY-EXPENDITURE; VIDEO GAMES; PILOT; EXERCISE; REHABILITATION; ADULTS	Exergames are a form of active video game sometimes used to improve physical and cognitive functions and decrease stress levels for persons participating in various types of rehabilitation. This study reviewed exergame research articles published between January 1980 and August 2016 for their potential benefits to mental health. Based on the inclusion-exclusion criteria, 17 studies were selected.…	[Byrne, Andrew M.] Calif Polytech State Univ San Luis Obispo, San Luis Obispo, CA 93407 USA; [Kim, Min] Korea Disabled Peoples Dev Inst, Seoul, South Korea	California State University System; California Polytechnic State University San Luis Obispo	Kim, M (corresponding author), Daegu Univ, 201 Daegudae Ro, Gyongsan 38453, Gyeongsangbuk D, South Korea.	minismi.mk@gmail.com	Byrne, Andrew/AAR-1667-2020; kim, min/GRY-0113-2022						42	14	14	3	15	ROUTLEDGE JOURNALS, TAYLOR & FRANCIS LTD	ABINGDON	2-4 PARK SQUARE, MILTON PARK, ABINGDON OX14 4RN, OXON, ENGLAND	1540-1383	1540-1391		J CREAT MENT HEALTH	J. Creat. Ment. Health		2019	14	4
J	Cabral, A; Choudhury, N; Proulx, C; Harmouche, R; Kohlenberg, E; Debergue, P				Cabral, Anne; Choudhury, Nusrat; Proulx, Catherine; Harmouche, Rola; Kohlenberg, Elicia; Debergue, Patricia			Evaluation of cybersickness in a passive walking virtual reality cognitive exercise	ANNUAL REVIEW OF CYBERTHERAPY AND TELEMEDICINE			English	Article						Virtual Reality; Cybersickness; Cognitive; Motion Sickness Susceptibility; Fast Motion Sickness Scale; Simulator Sickness Questionnaire	MOTION SICKNESS; REHABILITATION; ENVIRONMENT	bWell is an interactive immersive research platform targeting cognitive assessment and remediation, developed at the National Research Council Canada. Following a common need from collaborators for scenes with user being passively displaced while seated, the present study evaluates the tolerability of a stroll scenario with imposed head movement while the participant is physically seated. Twenty-…	[Cabral, Anne; Choudhury, Nusrat; Proulx, Catherine; Harmouche, Rola; Kohlenberg, Elicia; Debergue, Patricia] Natl Res Council Canada, Med Devices Res Ctr, Simulat & Digital Hlth, Boucherville, PQ, Canada	National Research Council Canada	Cabral, A (corresponding author), Natl Res Council Canada, Med Devices Res Ctr, Simulat & Digital Hlth, Boucherville, PQ, Canada.	anne.cabral@cnrc-nrc.gc.ca							28	1	1	0	5	INTERACTIVE MEDIA INST	SAN DIEGO	9565 WAPLES ST, STE 200, SAN DIEGO, CA 92121 USA	1554-8716	2352-927X		ANN REV CYBERTHERAPY	Ann. Rev. CyberTherapy Telemed.	SUM	2019	17
J	Cabrera-Fernández, A; Chacón-Cuberos, R; Castro-Sánchez, M				Cabrera-Fernandez, A.; Chacon-Cuberos, R.; Castro-Sanchez, M.			THE ALTERNATIVE OF EXERGAMES IN IMPROVING THE QUALITY OF LIFE OF THE ELDERLY	REVISTA IBEROAMERICANA DE CIENCIAS DE LA ACTIVIDAD FISICA Y EL DEPORTE			Spanish	Article						Physical Activity; Exergames; Elderly; Healthy	PHYSICAL-ACTIVITY; WII; BALANCE	We now live in a society that is clearly conditioned by the development of new technologies. Although, we must also point out another feature of our society: the increasing number of our elders, due to numerous factors. What comes to claim a proposals that promotes a good quality of life for seniors. To do this, it has become a literature review, reviewing in one hand physical activity, considere…	[Cabrera-Fernandez, A.; Chacon-Cuberos, R.] Univ Granada, Grp Invest HUM 238, Granada, Spain; [Castro-Sanchez, M.] Univ Santo Tomas, Santiago, Chile	University of Granada; Universidad Santo Tomas	Cabrera-Fernández, A (corresponding author), Univ Granada, Grp Invest HUM 238, Granada, Spain.	cabrerafdezangelGrD@correo.ugr.es; ramonchaconcuberos@ugr.es; manue87@correo.ugr.es							33	1	1	0	2	UNIV MALAGA	MALAGA	AVE CERVANTES 2, MALAGA, 29071, SPAIN	2255-0461			REV IBEROAM CIENC AC	Rev. Iberoam. Cienc. Act. Fis. Deport.		2015	4	3
J	Cacciata, MC; Stromberg, A; Klompstra, L; Jaarsma, T; Kuriakose, M; Lee, JA; Lombardo, D; Evangelista, LS				Cacciata, Marysol C.; Stromberg, Anna; Klompstra, Leonie; Jaarsma, Tiny; Kuriakose, Mebin; Lee, Jung-Ah; Lombardo, Dawn; Evangelista, Lorraine S.			Facilitators and Challenges to Exergaming Perspectives of Patients With Heart Failure	JOURNAL OF CARDIOVASCULAR NURSING			English	Article						challenges; exergaming; facilitators; heart failure; perspectives; qualitative	QUALITY-OF-LIFE; WII FIT EXERGAMES; OLDER-ADULTS; EXERCISE PROGRAM; BALANCE; WOMEN; ASSOCIATION; PREVENTION; DEPRESSION; WII(TM)	Background Few investigators have explored challenges and facilitators to exergaming, essential factors to exergaming adherence, among patients with heart failure. Objectives In this qualitative study, we explored facilitators and challenges using a home-based exergame platform, the Nintendo Wii Sports, in patients with heart failure. Methods Semistructured face-to-face interviews were conducted …	[Cacciata, Marysol C.] Vet Affairs Long Beach Healthcare Syst, 5901 East 7th St, Long Beach, CA 90822 USA; [Stromberg, Anna; Klompstra, Leonie; Jaarsma, Tiny] Linkoping Univ, Dept Hlth Med & Caring Sci, Linkoping, Sweden; [Kuriakose, Mebin] Univ Calif Irvine, Med Ctr, Orange, CA USA; [Lee, Jung-Ah] Univ Calif Irvine, Sue & Bill Gross Sch Nursing, Irvine, CA USA; [Lombardo, Dawn] Univ Calif Irvine…	US Department of Veterans Affairs; Veterans Health Administration (VHA); VA Long Beach Healthcare System; Linkoping University; University of California System; University of California Irvine; University of California System; University of California Irvine; University of California System; University of California Irvine; University of Texas System; University of Texas Medical Branch Galveston	Cacciata, MC (corresponding author), Vet Affairs Long Beach Healthcare Syst, 5901 East 7th St, Long Beach, CA 90822 USA.	Marysol_cacciata@yahoo.com	Klompstra, Leonie/ABH-2079-2020; Lee, Jung-Ah/JTD-1950-2023; Evangelista, Lorraine/HPH-3420-2023	Lombardo, Dawn/0000-0002-3068-1658; Evangelista, Lorraine/0000-0003-1708-4186	Swedish National Science Council [K2013-69X-22302-01-3, 2016-01390]; Swedish National Science Council/Swedish Research Council for Health, Working Life and Welfare, VR-FORTE [2014-4100]; Swedish Heart and Lung Association [E085/12]; Swedish Heart and Lung Foundation [20130340, 20160439]; Vardal Foundation [2014-0018]; Medical Research Council of Southeast Sweden [FORSS 474681]; National Institute…	Swedish National Science Council; Swedish National Science Council/Swedish Research Council for Health, Working Life and Welfare, VR-FORTE(Swedish Research Council for Health Working Life & Welfare (Forte)); Swedish Heart and Lung Association(Swedish Heart-Lung Foundation); Swedish Heart and Lung Foundation(Swedish Heart-Lung Foundation); Vardal Foundation; Medical Research Council of Southeast S…	This substudy received no specific grant from any funding agency. The main HF-Wii study was funded by the Swedish National Science Council (K2013-69X-22302-01-3, 2016-01390); Swedish National Science Council/Swedish Research Council for Health, Working Life and Welfare, VR-FORTE (2014-4100); the Swedish Heart and Lung Association (E085/12); the Swedish Heart and Lung Foundation (20130340 and 2016…		42	8	9	2	10	LIPPINCOTT WILLIAMS & WILKINS	PHILADELPHIA	TWO COMMERCE SQ, 2001 MARKET ST, PHILADELPHIA, PA 19103 USA	0889-4655	1550-5049		J CARDIOVASC NURS	J. Cardiovasc. Nurs.	MAY-JUN	2022	37	3
J	Cacciata, M; Stromberg, A; Lee, JA; Sorkin, D; Lombardo, D; Clancy, S; Nyamathi, A; Evangelist, LS				Cacciata, Marysol; Stromberg, Anna; Lee, Jung-Ah; Sorkin, Dara; Lombardo, Dawn; Clancy, Steve; Nyamathi, Adeline; Evangelist, Lorraine S.			Effect of exergaming on health-related quality of life in older adults: A systematic review	INTERNATIONAL JOURNAL OF NURSING STUDIES			English	Review						Aged; Exergaming; Exercise health; Quality of life; Virtual reality; Well-being	PHYSICAL-ACTIVITY; WII FIT; EXERCISE PROGRAM; BALANCE; POPULATION; DEPRESSION; INTENSITY; MOBILITY; IMPROVES; GAMES	Introduction: Exercise through video or virtual reality games (i.e. exergames) has grown in popularity among older adults; however, there is limited evidence on efficacy of exergaming on well-being related to health in this population. This systematic review examined the effectiveness of exergaming on health related quality of life in older adults. Methods: PRISMA guidelines for this systematic r…	[Cacciata, Marysol; Lee, Jung-Ah; Nyamathi, Adeline; Evangelist, Lorraine S.] Univ Calif Irvine, Sue & Bill Gross Sch Nursing, Irvine, CA 92697 USA; [Stromberg, Anna] Linkoping Univ, Dept Med & Hlth Serv, Linkoping, Sweden; [Sorkin, Dara] Univ Calif Irvine, Div Gen Internal Med, Irvine, CA USA; [Lombardo, Dawn] Univ Calif Irvine Hlth, Heart Failure Program, Irvine, CA USA; [Clancy, Steve] Univ Ca…	University of California System; University of California Irvine; Linkoping University; University of California System; University of California Irvine; University of California System; University of California Irvine; University of California System; University of California Irvine	Cacciata, M (corresponding author), Univ Calif Irvine, Sue & Bill Gross Sch Nursing, Irvine, CA 92697 USA.	cacciatm@uci.edu	Nyamathi, Adeline/HSG-4450-2023; Lee, Jung-Ah/JTD-1950-2023	Lombardo, Dawn/0000-0002-3068-1658; Clancy, Stephen/0000-0001-8661-2849					39	57	59	2	61	PERGAMON-ELSEVIER SCIENCE LTD	OXFORD	THE BOULEVARD, LANGFORD LANE, KIDLINGTON, OXFORD OX5 1GB, ENGLAND	0020-7489	1873-491X		INT J NURS STUD	Int. J. Nurs. Stud.	MAY	2019	93
J	Cai, XW; Xu, LY; Zhang, HY; Sun, TT; Yu, JJ; Jia, X; Hou, X; Sun, RZ; Pang, J				Cai, Xiaowan; Xu, Liya; Zhang, Hanyue; Sun, Tingting; Yu, Jingjing; Jia, Xiao; Hou, Xiao; Sun, Ruizhe; Pang, Jian			The effects of exergames for cognitive function in older adults with mild cognitive impairment: a systematic review and metaanalysis	FRONTIERS IN NEUROLOGY			English	Review						cognitive ability; mild cognitive impairment; elder; exergames; metaanalysis; RCT	PERFORMANCE; EXERCISE; BALANCE; GAMES	Purpose: Exergames are an innovative method that can promote neuroplasticity and improve the cognitive abilities of the elderly. This study aimed to compare the effects of single-task and multi-task exergames on the cognitive ability of the elderly with mild cognitive impairment (MCI). Methods: Computerized literature search was performed using PubMed, Web of Science, EBSCO, Elsevier, ProQuest, C…	[Cai, Xiaowan; Jia, Xiao; Hou, Xiao] Beijing Sports Univ, Fac Sports & Human Sci, Beijing, Peoples R China; [Cai, Xiaowan; Xu, Liya; Zhang, Hanyue; Sun, Tingting; Yu, Jingjing; Jia, Xiao; Hou, Xiao] Minist Educ, Key Lab Sports & Phys Hlth, Beijing, Peoples R China; [Xu, Liya] Zhejiang Univ, Coll Educ, Hangzhou, Zhejiang, Peoples R China; [Zhang, Hanyue] Northeast Normal Univ, Sch Phys Educ, Chang…	Beijing Sport University; Zhejiang University; Northeast Normal University - China; Beijing Sport University; Peking University	Sun, TT (corresponding author), Minist Educ, Key Lab Sports & Phys Hlth, Beijing, Peoples R China.;Sun, TT (corresponding author), Beijing Sports Univ, China Inst Sports & Hlth, Beijing, Peoples R China.	3301204561@qq.com	sun, tingting/IRZ-5711-2023; Jia, Xiao/KQU-9344-2024; Xu, Liya/AAV-5387-2021		National Key Research and Development Program of China10.13039/501100012166; Key Laboratory of Sports and Physical Health of the Ministry of Education	National Key Research and Development Program of China10.13039/501100012166(National Key Research & Development Program of China); Key Laboratory of Sports and Physical Health of the Ministry of Education	We would like to acknowledge Key Laboratory of Sports and Physical Health of the Ministry of Education for their technical support.		53	0	0	7	7	FRONTIERS MEDIA SA	LAUSANNE	AVENUE DU TRIBUNAL FEDERAL 34, LAUSANNE, CH-1015, SWITZERLAND	1664-2295			FRONT NEUROL	Front. Neurol.	JUL 16	2024	15
J	Cai, Z; Ma, YL; Li, L; Lu, GZ				Cai, Zhi; Ma, Yanling; Li, Lei; Lu, Gui-Zhi			Effects of exergaming in older individuals with mild cognitive impairment and dementia: A systematic review and meta-analysis	GERIATRIC NURSING			English	Review						Exergaming; Dementia; Mild cognitive impairment; Meta-analysis	ALZHEIMERS-DISEASE; PHYSICAL-ACTIVITY; ADULTS; BALANCE; RISK; LIFE	Background: Non-pharmaceutical interventions have been implemented for people with dementia or mild cognitive impairment (MCI). Researchers have used exergaming in dementia to alleviate cognitive decline in patients with dementia. Aims: We assessed the effects of exergaming interventions on MCI and dementia. Methods: We conducted a systematic review and meta-analysis (PROSPERO [CRD42022347399]). …	[Cai, Zhi; Lu, Gui-Zhi] Harbin Med Univ, Affiliated Hosp 2, Harbin, Heilongjiang, Peoples R China; [Ma, Yanling] Sichuan Univ, West China Hosp, Chengdu, Sichuan, Peoples R China; [Li, Lei] Sichuan Vocat Coll Hlth & Rehabil, Zigong, Sichuan, Peoples R China; [Cai, Zhi] Harbin Med Univ, Sch Nursing, 246 Xue fu Rd, Harbin 150086, Heilongjiang, Peoples R China	Harbin Medical University; Sichuan University; Harbin Medical University	Cai, Z (corresponding author), Harbin Med Univ, Sch Nursing, 246 Xue fu Rd, Harbin 150086, Heilongjiang, Peoples R China.	czcaizhi@163.com; 15140257031@163.com; suzy26@foxmail.com; luguizhilgz@163.com		Cai, Zhi/0000-0003-1541-3847	PROSPERO [CRD42022347399]	PROSPERO	This research did not receive any specific grant from funding agencies in the public, commercial, or not-for-profit sectors. PROSPERO :https:// www.crd.york.ac.uk/PROSPERO/display_record.php?RecordID=347399 PROSPERO [CRD42022347399] .		63	10	11	4	31	MOSBY-ELSEVIER	NEW YORK	360 PARK AVENUE SOUTH, NEW YORK, NY 10010-1710 USA	0197-4572	1528-3984		GERIATR NURS	Geriatr. Nurs.	MAY-JUN	2023	51
J	Çakir-Atabek, H; Aygün, C; Dokumaci, B				Cakir-Atabek, Hayriye; Aygun, Cihan; Dokumaci, Bircan			Active Video Games versus Traditional Exercises: Energy Expenditure and Blood Lactate Responses	RESEARCH QUARTERLY FOR EXERCISE AND SPORT			English	Article						Physical activity; good aerobic fitness level; high intensity intermittent exercise; exergaming	YOUNG-ADULTS; WII FIT; ENJOYMENT; COST	Purpose: The current study aimed to investigate the exercise intensity and exercise characteristics of active video games (AVGs) by measuring various physiological responses, and to test whether AVGs can be used in components of training in sports branches. Methods: Twenty-two male athletes with good aerobic fitness level (age?=?20.6???2.2?years; maximum oxygen consumption (VO(2)max)?=?52.2???3.5…	[Cakir-Atabek, Hayriye; Aygun, Cihan; Dokumaci, Bircan] Eskisehir Tech Univ, Eskisehir, Turkey; [Aygun, Cihan; Dokumaci, Bircan] Anadolu Univ, Eskisehir, Turkey	Eskisehir Technical University; Anadolu University	Aygün, C (corresponding author), Eskisehir Tech Univ, Fac Sport Sci, Dept Coach Training Sports, TR-26555 Eskisehir, Turkey.	cihanaygun@hotmail.com	AYGÜN, Cihan/W-5783-2018; atabek, hayriye/AAD-6091-2021	Cakir Atabek, Hayriye/0000-0002-2602-3521; DOKUMACI, Bircan/0000-0002-4421-767X; Aygun, Cihan/0000-0001-8773-8777	Anadolu University Research Fund [1608S599]	Anadolu University Research Fund(Anadolu University)	This work was supported by Anadolu University Research Fund (Project number: 1608S599).		25	11	11	1	3	ROUTLEDGE JOURNALS, TAYLOR & FRANCIS LTD	ABINGDON	2-4 PARK SQUARE, MILTON PARK, ABINGDON OX14 4RN, OXON, ENGLAND	0270-1367	2168-3824		RES Q EXERCISE SPORT	Res. Q. Exerc. Sport	APR 2	2020	91	2
J	Calafiore, D; Invernizzi, M; Ammendolia, A; Marotta, N; Fortunato, F; Paolucci, T; Ferraro, F; Curci, C; Cwirlej-Sozanska, A; de Sire, A				Calafiore, Dario; Invernizzi, Marco; Ammendolia, Antonio; Marotta, Nicola; Fortunato, Francesco; Paolucci, Teresa; Ferraro, Francesco; Curci, Claudio; Cwirlej-Sozanska, Agnieszka; de Sire, Alessandro			Efficacy of Virtual Reality and Exergaming in Improving Balance in Patients With Multiple Sclerosis: A Systematic Review and Meta-Analysis	FRONTIERS IN NEUROLOGY			English	Review						virtual reality; exergames; multiple sclerosis; balance; rehabilitation; meta-analysis	REHABILITATION; PEOPLE; GAIT; STABILITY; THERAPY; PROGRAM; FALLS; SCALE	Multiple sclerosis (MS) is one of the most common causes of neurological progressive disease and can lead to loss of mobility, walk impairment, and balance disturbance. Among several rehabilitative approaches proposed, exergaming and virtual reality (VR) have been studied in the recent years. Active video game therapy could reduce the boredom of the rehabilitation process, increasing patient moti…	[Calafiore, Dario; Ferraro, Francesco; Curci, Claudio] ASST Carlo Poma, Dept Neurosci, Phys Med & Rehabil Unit, Mantua, Italy; [Invernizzi, Marco] Univ Piemonte Orientale, Dept Hlth Sci, Phys & Rehabil Med, Novara, Italy; [Invernizzi, Marco] Azienda Osped SS Antonio & Biagio & Cesare Arrigo, Dipartimento Att Integrate Ric & Innovaz DAIRI, Translat Med, Alessandria, Italy; [Ammendolia, Antonio; Ma…	Hospital Carlo Poma; University of Eastern Piedmont Amedeo Avogadro; Azienda Ospedaliera SS Antonio Biagio Cesare Arrigo; Magna Graecia University of Catanzaro; Magna Graecia University of Catanzaro; G d'Annunzio University of Chieti-Pescara; University of Rzeszow	Invernizzi, M (corresponding author), Univ Piemonte Orientale, Dept Hlth Sci, Phys & Rehabil Med, Novara, Italy.;Invernizzi, M (corresponding author), Azienda Osped SS Antonio & Biagio & Cesare Arrigo, Dipartimento Att Integrate Ric & Innovaz DAIRI, Translat Med, Alessandria, Italy.;de Sire, A (corresponding author), Univ Catanzaro Magna Graecia, Dept Med & Surg Sci, Catanzaro, Italy.	marco.invernizzi@med.uniupo.it; alessandro.desire@unicz.it	Curci, Claudio/LZH-1361-2025; Paolucci, Teresa/HJY-2790-2023; Sozańska, Agnieszka/KZU-2184-2024; Fortunato, Francesco/JQW-7652-2023; Calafiore, Dario/AAK-7144-2021; Marotta, Nicola/AAM-6163-2020; Ammendolia, Antonio/K-2155-2016	Invernizzi, Marco/0000-0001-5141-0681; Marotta, Nicola/0000-0002-5568-7909; CALAFIORE, DARIO/0000-0001-9221-2497; Ammendolia, Antonio/0000-0002-2828-2455; Sozanska, Agnieszka/0000-0001-9958-6678; de Sire, Alessandro/0000-0002-5541-8346					73	29	30	0	22	FRONTIERS MEDIA SA	LAUSANNE	AVENUE DU TRIBUNAL FEDERAL 34, LAUSANNE, CH-1015, SWITZERLAND	1664-2295			FRONT NEUROL	Front. Neurol.	DEC 10	2021	12
J	Calcagni, N; Gana, K				Calcagni, N.; Gana, K.			The effectiveness of an exergame on perceived stress and self-efficacy in a Parkinson's disease patient: Results of a single case ABAB protocol	PRATIQUES PSYCHOLOGIQUES			French	Article						Parkinson's disease; Exergame; Stress; ABAB protocol; Self-efficacy	EXERCISE; PEOPLE; RECOMMENDATIONS; INTERVENTIONS; FEASIBILITY; DEPRESSION; BEHAVIOR; BALANCE; TOOL; WII	Introduction. - Rehabilitation is of paramount importance in Parkinson's disease because it compensates for deficiencies in the body's structures and functions and preserves relative autonomy for as long as possible. Nevertheless, people with this disease report low adherence to physical activity. Objective. - The purpose of this research is to examine the potential psychological benefits of usin…	[Calcagni, N.] Univ Bordeaux, EA 4136, Handicap Activite Cognit Sante, F-33000 Bordeaux, France; [Calcagni, N.; Gana, K.] Univ Bordeaux, Dept Sci Humaines & Sociales, 3 Ter,Pl Victoire, F-33000 Bordeaux, France	Universite de Bordeaux; Universite de Bordeaux	Calcagni, N (corresponding author), Univ Bordeaux, EA 4136, Handicap Activite Cognit Sante, F-33000 Bordeaux, France.;Calcagni, N (corresponding author), Univ Bordeaux, Dept Sci Humaines & Sociales, 3 Ter,Pl Victoire, F-33000 Bordeaux, France.	nicolas.calcagni@u-bordeaux.fr							48	2	2	2	16	ELSEVIER FRANCE-EDITIONS SCIENTIFIQUES MEDICALES ELSEVIER	ISSY-LES-MOULINEAUX	65 RUE CAMILLE DESMOULINS, CS50083, 92442 ISSY-LES-MOULINEAUX, FRANCE	1269-1763			PRAT PSYCHOL	Prat. Psychol.	JUN	2019	25	2
J	Calcaterra, V; Vandoni, M; Marin, L; Pellino, VC; Rossi, V; Gatti, A; Patanè, P; Cavallo, C; Re, F; Albanese, I; Silvestri, D; De Nunzio, A; Zuccotti, G				Calcaterra, Valeria; Vandoni, Matteo; Marin, Luca; Pellino, Vittoria Carnevale; Rossi, Virginia; Gatti, Alessandro; Patane, Pamela; Cavallo, Caterina; Re, Fabio; Albanese, Ilaria; Silvestri, Dario; De Nunzio, Alessandro; Zuccotti, Gianvincenzo			Exergames to Limit Weight Gain and to Fight Sedentarism in Children and Adolescents with Obesity	CHILDREN-BASEL			English	Review						exergames; active videogames; weight; sedentarism; children; adolescents; obesity	ACTIVE VIDEO GAMES; PHYSICAL-ACTIVITY INTERVENTION; MOTOR SKILL COMPETENCE; 2016 REPORT CARD; CHILDHOOD OBESITY; MANAGEMENT PROGRAM; BODY-COMPOSITION; HEALTH OUTCOMES; SCREEN TIME; FITNESS	Exergames are defined as digital games that require bodily movements to play, stimulating an active gaming experience to function as a form of physical activity (PA). The players interact with the game through whole-body movements improving energy expenditure. Exergames may be effective in improving physical and psychological aspects of children and adolescents with obesity. In this narrative rev…	[Calcaterra, Valeria] Univ Pavia, Dept Internal Med & Therapeut, I-27100 Pavia, Italy; [Calcaterra, Valeria; Rossi, Virginia; Zuccotti, Gianvincenzo] Vittore Buzzi Childrens Hosp, Dept Pediat, I-20154 Milan, Italy; [Vandoni, Matteo; Marin, Luca; Pellino, Vittoria Carnevale; Gatti, Alessandro; Patane, Pamela; Cavallo, Caterina; Albanese, Ilaria] Univ Pavia, Dept Publ Hlth Expt Med & Forens Sci, La…	University of Pavia; University of Pavia; University of Ostrava; University of Rome Tor Vergata; University of Milan	Marin, L (corresponding author), Univ Pavia, Dept Publ Hlth Expt Med & Forens Sci, Lab Adapted Motor Act LAMA, I-27100 Pavia, Italy.;Marin, L (corresponding author), Univ Ostrava, Fac Med, Dept Physiotherapy, Ostrava 70300, Czech Republic.;Marin, L (corresponding author), Lab Rehabil Med & Sport LARMS, I-00133 Rome, Italy.	valeria.calcaterra@unipv.it; matteo.vandoni@unipv.it; luca.marin@unipv.it; vittoria.carnevalepellino@unipv.it; virginia.rossi@unimi.it; alessandro.gatti08@universitadipavia.it; pamela.patane01@universitadipavia.it; cavallo.caterina@stud.lunex-university.net; fabio.re01@universitadipavia.it; ilaria.albanese01@universitadipavia.it; dario.silvestri@acs-college.com; alessandro.denunzio@lunex-universi…	GATTI, ALESSANDRO/JBR-7765-2023; vandoni, matteo/AAS-7299-2021; Pellino, Vittoria/AAP-7226-2021; Calcaterra, Valeria/AAB-7563-2022; Marin, Luca/K-2992-2018; Zuccotti, Gianvincenzo/H-8572-2017	Marin, Luca/0000-0002-4185-7428; Zuccotti, Gianvincenzo/0000-0002-2795-9874; Gatti, Alessandro/0000-0001-6628-7938; Cavallo, Caterina/0000-0002-3896-0459; Carnevale Pellino, Vittoria/0000-0003-2299-6366; Patane, Pamela/0000-0002-0481-0946; De Nunzio, Alessandro Marco/0000-0003-4862-6742; CALCATERRA, VALERIA/0000-0002-2137-5974; vandoni, matteo/0000-0002-3405-9364; Rossi, Virginia/0000-0001-8363-9…					98	7	7	6	26	MDPI	BASEL	ST ALBAN-ANLAGE 66, CH-4052 BASEL, SWITZERLAND		2227-9067		CHILDREN-BASEL	Children-Basel	JUN	2023	10	6
J	Calogiuri, G; Keegan, BJ; Birkheim, SL; Rydgren, TL; Flaten, OE; Fröhlich, F; Litleskare, S				Calogiuri, G.; Keegan, B. J.; Birkheim, S. L.; Rydgren, T. L.; Flaten, O. E.; Frohlich, F.; Litleskare, S.			A mixed-methods exploration of virtual reality as a tool to promote green exercise	SCIENTIFIC REPORTS			English	Article							PHYSICAL-ACTIVITY; BEHAVIOR; ENVIRONMENTS; RECONSUMPTION; CYBERSICKNESS; INTENTIONS; QUALITY; HEALTH	The salutogenic effects of green exercise are widely recognised, yet many individuals do not engage in this health-related behaviour. Using a convergent mixed methods approach, this study explored the impact of experiencing nature through Virtual Reality (VR) on the decision-making process relating to green exercise. Three experimental trials were conducted (overall n = 136), in which healthy adu…	[Calogiuri, G.] Univ South Eastern Norway, Ctr Hlth & Technol, Dept Nursing & Hlth Sci, Drammen, Norway; [Calogiuri, G.; Litleskare, S.] Inland Norway Univ Appl Sci, Dept Publ Hlth & Sport Sci, Elverum, Norway; [Keegan, B. J.] Maynooth Univ, Sch Business, Maynooth, Kildare, Ireland; [Birkheim, S. L.] Inland Norway Univ Appl Sci, Dept Hlth & Nursing Sci, Elverum, Norway; [Rydgren, T. L.] Inland No…	University College of Southeast Norway; Inland Norway University of Applied Sciences; Maynooth University; Inland Norway University of Applied Sciences; Inland Norway University of Applied Sciences; Inland Norway University of Applied Sciences	Calogiuri, G (corresponding author), Univ South Eastern Norway, Ctr Hlth & Technol, Dept Nursing & Hlth Sci, Drammen, Norway.;Calogiuri, G (corresponding author), Inland Norway Univ Appl Sci, Dept Publ Hlth & Sport Sci, Elverum, Norway.	giovanna.calogiuri@usn.no	Calogiuri, Giovanna/KEH-7493-2024; Keegan, Brendan/AAE-2502-2022; Keegan, Brendan/A-1608-2015	Froehlich, Fred/0000-0002-4006-9497; Litleskare, Sigbjorn/0000-0001-8322-2837; Calogiuri, Giovanna/0000-0003-1289-1026; Keegan, Brendan/0000-0002-8441-3763	University of South-Eastern Norway; Inland Norway University of Applied Sciences; National University of Ireland - Maynooth; Regional Research Fond - Innlandet, Norway [292761]; European Union's Horizon 2020 research and innovation program [869764]; Academy of Finland (AKA) [292761] Funding Source: Academy of Finland (AKA)	University of South-Eastern Norway; Inland Norway University of Applied Sciences; National University of Ireland - Maynooth; Regional Research Fond - Innlandet, Norway; European Union's Horizon 2020 research and innovation program; Academy of Finland (AKA)(Research Council of Finland)	Thanks to Elena Brambilla, Kaia Fagerheim, and Amelia Haile, research assistants in the studies. Thanks also to Lars-Christian SOrlie for the inspiration and assistance. The research activity of the authors was primarily funded by their institutions, namely University of South-Eastern Norway, Inland Norway University of Applied Sciences, and National University of Ireland - Maynooth. Study 3 rece…		63	12	12	19	51	NATURE PORTFOLIO	BERLIN	HEIDELBERGER PLATZ 3, BERLIN, 14197, GERMANY	2045-2322			SCI REP-UK	Sci Rep	APR 5	2022	12	1
J	Campelo, AM; Weisberg, A; Sheehan, DP; Schneider, K; Cossich, VRA; Katz, L				Campelo, Alexandre Monte; Weisberg, Alanna; Sheehan, Dwayne P. P.; Schneider, Kathryn; Cossich, Victor R. A.; Katz, Larry			Physical and Affective Physical Literacy Domains Improved After a Six-Week Exergame Exercise Program in Older Adults: A Randomized Controlled Clinical Trial	GAMES FOR HEALTH JOURNAL			English	Article						Active videogame; Elderly; Nintendo Wii-U; Virtual reality; Physical activity	FALLS PREVENTION; BALANCE; HEALTH; EFFICACY; BEHAVIOR; PARTICIPATION; INTERVENTIONS; TECHNOLOGIES; DEFINITIONS; ASSOCIATION	Introduction: We investigated the effects of an exergames-based exercise program for older adults, and its benefits on their physical literacy (PL) domains, such as physical (mobility skills), affective (motivation and confidence), cognitive (knowledge about physical activity [PA]), and behavioral (daily exertion) when compared with a conventional exercise program and no training (NT) (control).M…	[Campelo, Alexandre Monte; Weisberg, Alanna; Cossich, Victor R. A.; Katz, Larry] Univ Calgary, Fac Kinesiol, Sport Technol Res Lab, 2500 Univ Dr NW, Calgary, AB T2N 1N4, Canada; [Sheehan, Dwayne P. P.] Mt Royal Univ, Fac Hlth Community & Educ, Calgary, AB, Canada; [Schneider, Kathryn] Univ Calgary, Fac Kinesiol, Sport Injury Prevent Res Ctr, Calgary, AB, Canada	University of Calgary; Mount Royal University; University of Calgary	Katz, L (corresponding author), Univ Calgary, Fac Kinesiol, Sport Technol Res Lab, 2500 Univ Dr NW, Calgary, AB T2N 1N4, Canada.	katz@ucalgary.ca	Cossich, Victor/AAE-1740-2021	Cossich, Victor/0000-0002-3984-6121	Coordenacao de Aperfeicoamento de Pessoal de Nivel Superior-Brasil (CAPES) [001]	Coordenacao de Aperfeicoamento de Pessoal de Nivel Superior-Brasil (CAPES)(Coordenacao de Aperfeicoamento de Pessoal de Nivel Superior (CAPES))	This study was financed in part by the Coordenacao de Aperfeicoamento de Pessoal de Nivel Superior-Brasil (CAPES)-Finance Code 001.		80	5	5	8	26	MARY ANN LIEBERT, INC	NEW ROCHELLE	140 HUGUENOT STREET, 3RD FL, NEW ROCHELLE, NY 10801 USA	2161-783X	2161-7856		GAMES HEALTH J	Games Health J.	OCT 1	2023	12	5
[truncated: 1,442 more rows]
[truncated: 22 more columns]
